# Supplementary material for: Hybrid selection for sequencing pathogen genomes from clinical samples
Source: Genome Biol. 2011 Aug 11;12(8):R73. doi: 10.1186/gb-2011-12-8-r73 (PMC3245613; doi:10.1186/gb-2011-12-8-r73)
Supplement: Additional file 2 — Genomic locations of Agilent synthetic baits. [file gb-2011-12-8-r73-S2.XLS]

## Sheet: plasmodium_snps_and_exons.baits
chromosome	bait start (bp)	bait stop (bp)	strand	bait ID
Plasmodium_falciparum_3D7|MAL12|2005-09-26|ds-DNA|Plasmodium_falciparum_Stanford	19442	19581	+	bait_23754
Plasmodium_falciparum_3D7|MAL12|2005-09-26|ds-DNA|Plasmodium_falciparum_Stanford	30494	30633	+	bait_23944
Plasmodium_falciparum_3D7|MAL12|2005-09-26|ds-DNA|Plasmodium_falciparum_Stanford	36318	36457	+	bait_24112
Plasmodium_falciparum_3D7|MAL12|2005-09-26|ds-DNA|Plasmodium_falciparum_Stanford	44259	44398	+	bait_24185
Plasmodium_falciparum_3D7|MAL12|2005-09-26|ds-DNA|Plasmodium_falciparum_Stanford	48950	49089	+	bait_19503
Plasmodium_falciparum_3D7|MAL12|2005-09-26|ds-DNA|Plasmodium_falciparum_Stanford	49483	49622	+	bait_22655
Plasmodium_falciparum_3D7|MAL12|2005-09-26|ds-DNA|Plasmodium_falciparum_Stanford	49639	49778	+	bait_15755
Plasmodium_falciparum_3D7|MAL12|2005-09-26|ds-DNA|Plasmodium_falciparum_Stanford	49708	49847	+	bait_12732
Plasmodium_falciparum_3D7|MAL12|2005-09-26|ds-DNA|Plasmodium_falciparum_Stanford	49930	50069	+	bait_19498
Plasmodium_falciparum_3D7|MAL12|2005-09-26|ds-DNA|Plasmodium_falciparum_Stanford	49942	50081	+	bait_19304
Plasmodium_falciparum_3D7|MAL12|2005-09-26|ds-DNA|Plasmodium_falciparum_Stanford	50034	50173	+	bait_19497
Plasmodium_falciparum_3D7|MAL12|2005-09-26|ds-DNA|Plasmodium_falciparum_Stanford	50249	50388	+	bait_23492
Plasmodium_falciparum_3D7|MAL12|2005-09-26|ds-DNA|Plasmodium_falciparum_Stanford	50256	50395	+	bait_23567
Plasmodium_falciparum_3D7|MAL12|2005-09-26|ds-DNA|Plasmodium_falciparum_Stanford	50416	50555	+	bait_17373
Plasmodium_falciparum_3D7|MAL12|2005-09-26|ds-DNA|Plasmodium_falciparum_Stanford	50449	50588	+	bait_15529
Plasmodium_falciparum_3D7|MAL12|2005-09-26|ds-DNA|Plasmodium_falciparum_Stanford	50609	50748	+	bait_23048
Plasmodium_falciparum_3D7|MAL12|2005-09-26|ds-DNA|Plasmodium_falciparum_Stanford	50629	50768	+	bait_23414
Plasmodium_falciparum_3D7|MAL12|2005-09-26|ds-DNA|Plasmodium_falciparum_Stanford	50811	50950	+	bait_21811
Plasmodium_falciparum_3D7|MAL12|2005-09-26|ds-DNA|Plasmodium_falciparum_Stanford	50819	50958	+	bait_22840
Plasmodium_falciparum_3D7|MAL12|2005-09-26|ds-DNA|Plasmodium_falciparum_Stanford	50970	51109	+	bait_20440
Plasmodium_falciparum_3D7|MAL12|2005-09-26|ds-DNA|Plasmodium_falciparum_Stanford	50989	51128	+	bait_21586
Plasmodium_falciparum_3D7|MAL12|2005-09-26|ds-DNA|Plasmodium_falciparum_Stanford	51064	51203	+	bait_22680
Plasmodium_falciparum_3D7|MAL12|2005-09-26|ds-DNA|Plasmodium_falciparum_Stanford	51286	51425	+	bait_21142
Plasmodium_falciparum_3D7|MAL12|2005-09-26|ds-DNA|Plasmodium_falciparum_Stanford	51327	51466	+	bait_22676
Plasmodium_falciparum_3D7|MAL12|2005-09-26|ds-DNA|Plasmodium_falciparum_Stanford	51421	51560	+	bait_23571
Plasmodium_falciparum_3D7|MAL12|2005-09-26|ds-DNA|Plasmodium_falciparum_Stanford	51598	51737	+	bait_23444
Plasmodium_falciparum_3D7|MAL12|2005-09-26|ds-DNA|Plasmodium_falciparum_Stanford	51811	51950	+	bait_18049
Plasmodium_falciparum_3D7|MAL12|2005-09-26|ds-DNA|Plasmodium_falciparum_Stanford	52009	52148	+	bait_17404
Plasmodium_falciparum_3D7|MAL12|2005-09-26|ds-DNA|Plasmodium_falciparum_Stanford	52010	52149	+	bait_17402
Plasmodium_falciparum_3D7|MAL12|2005-09-26|ds-DNA|Plasmodium_falciparum_Stanford	52191	52330	+	bait_12695
Plasmodium_falciparum_3D7|MAL12|2005-09-26|ds-DNA|Plasmodium_falciparum_Stanford	52417	52556	+	bait_23447
Plasmodium_falciparum_3D7|MAL12|2005-09-26|ds-DNA|Plasmodium_falciparum_Stanford	52439	52578	+	bait_23456
Plasmodium_falciparum_3D7|MAL12|2005-09-26|ds-DNA|Plasmodium_falciparum_Stanford	52587	52726	+	bait_23332
Plasmodium_falciparum_3D7|MAL12|2005-09-26|ds-DNA|Plasmodium_falciparum_Stanford	52661	52800	+	bait_15730
Plasmodium_falciparum_3D7|MAL12|2005-09-26|ds-DNA|Plasmodium_falciparum_Stanford	52735	52874	+	bait_19518
Plasmodium_falciparum_3D7|MAL12|2005-09-26|ds-DNA|Plasmodium_falciparum_Stanford	52884	53023	+	bait_19517
Plasmodium_falciparum_3D7|MAL12|2005-09-26|ds-DNA|Plasmodium_falciparum_Stanford	52916	53055	+	bait_21845
Plasmodium_falciparum_3D7|MAL12|2005-09-26|ds-DNA|Plasmodium_falciparum_Stanford	53067	53206	+	bait_21844
Plasmodium_falciparum_3D7|MAL12|2005-09-26|ds-DNA|Plasmodium_falciparum_Stanford	53079	53218	+	bait_22667
Plasmodium_falciparum_3D7|MAL12|2005-09-26|ds-DNA|Plasmodium_falciparum_Stanford	53188	53327	+	bait_18056
Plasmodium_falciparum_3D7|MAL12|2005-09-26|ds-DNA|Plasmodium_falciparum_Stanford	53413	53552	+	bait_12717
Plasmodium_falciparum_3D7|MAL12|2005-09-26|ds-DNA|Plasmodium_falciparum_Stanford	53885	54024	+	bait_23753
Plasmodium_falciparum_3D7|MAL12|2005-09-26|ds-DNA|Plasmodium_falciparum_Stanford	53907	54046	+	bait_23752
Plasmodium_falciparum_3D7|MAL12|2005-09-26|ds-DNA|Plasmodium_falciparum_Stanford	54055	54194	+	bait_23750
Plasmodium_falciparum_3D7|MAL12|2005-09-26|ds-DNA|Plasmodium_falciparum_Stanford	54071	54210	+	bait_23305
Plasmodium_falciparum_3D7|MAL12|2005-09-26|ds-DNA|Plasmodium_falciparum_Stanford	54238	54377	+	bait_24128
Plasmodium_falciparum_3D7|MAL12|2005-09-26|ds-DNA|Plasmodium_falciparum_Stanford	54280	54419	+	bait_22931
Plasmodium_falciparum_3D7|MAL12|2005-09-26|ds-DNA|Plasmodium_falciparum_Stanford	54474	54613	+	bait_23749
Plasmodium_falciparum_3D7|MAL12|2005-09-26|ds-DNA|Plasmodium_falciparum_Stanford	54493	54632	+	bait_23933
Plasmodium_falciparum_3D7|MAL12|2005-09-26|ds-DNA|Plasmodium_falciparum_Stanford	54573	54712	+	bait_23791
Plasmodium_falciparum_3D7|MAL12|2005-09-26|ds-DNA|Plasmodium_falciparum_Stanford	54774	54913	+	bait_15472
Plasmodium_falciparum_3D7|MAL12|2005-09-26|ds-DNA|Plasmodium_falciparum_Stanford	54808	54947	+	bait_19411
Plasmodium_falciparum_3D7|MAL12|2005-09-26|ds-DNA|Plasmodium_falciparum_Stanford	54986	55125	+	bait_21785
Plasmodium_falciparum_3D7|MAL12|2005-09-26|ds-DNA|Plasmodium_falciparum_Stanford	55136	55275	+	bait_15759
Plasmodium_falciparum_3D7|MAL12|2005-09-26|ds-DNA|Plasmodium_falciparum_Stanford	55140	55279	+	bait_17342
Plasmodium_falciparum_3D7|MAL12|2005-09-26|ds-DNA|Plasmodium_falciparum_Stanford	55312	55451	+	bait_23134
Plasmodium_falciparum_3D7|MAL12|2005-09-26|ds-DNA|Plasmodium_falciparum_Stanford	55326	55465	+	bait_22629
Plasmodium_falciparum_3D7|MAL12|2005-09-26|ds-DNA|Plasmodium_falciparum_Stanford	55485	55624	+	bait_19470
Plasmodium_falciparum_3D7|MAL12|2005-09-26|ds-DNA|Plasmodium_falciparum_Stanford	55490	55629	+	bait_19471
Plasmodium_falciparum_3D7|MAL12|2005-09-26|ds-DNA|Plasmodium_falciparum_Stanford	55654	55793	+	bait_11967
Plasmodium_falciparum_3D7|MAL12|2005-09-26|ds-DNA|Plasmodium_falciparum_Stanford	55727	55866	+	bait_19472
Plasmodium_falciparum_3D7|MAL12|2005-09-26|ds-DNA|Plasmodium_falciparum_Stanford	55891	56030	+	bait_23936
Plasmodium_falciparum_3D7|MAL12|2005-09-26|ds-DNA|Plasmodium_falciparum_Stanford	55900	56039	+	bait_23937
Plasmodium_falciparum_3D7|MAL12|2005-09-26|ds-DNA|Plasmodium_falciparum_Stanford	56042	56181	+	bait_23941
Plasmodium_falciparum_3D7|MAL12|2005-09-26|ds-DNA|Plasmodium_falciparum_Stanford	56048	56187	+	bait_23794
Plasmodium_falciparum_3D7|MAL12|2005-09-26|ds-DNA|Plasmodium_falciparum_Stanford	56123	56262	+	bait_22933
Plasmodium_falciparum_3D7|MAL12|2005-09-26|ds-DNA|Plasmodium_falciparum_Stanford	56296	56435	+	bait_23528
Plasmodium_falciparum_3D7|MAL12|2005-09-26|ds-DNA|Plasmodium_falciparum_Stanford	56544	56683	+	bait_22640
Plasmodium_falciparum_3D7|MAL12|2005-09-26|ds-DNA|Plasmodium_falciparum_Stanford	56565	56704	+	bait_23627
Plasmodium_falciparum_3D7|MAL12|2005-09-26|ds-DNA|Plasmodium_falciparum_Stanford	56730	56869	+	bait_15271
Plasmodium_falciparum_3D7|MAL12|2005-09-26|ds-DNA|Plasmodium_falciparum_Stanford	56748	56887	+	bait_12819
Plasmodium_falciparum_3D7|MAL12|2005-09-26|ds-DNA|Plasmodium_falciparum_Stanford	56988	57127	+	bait_9989
Plasmodium_falciparum_3D7|MAL12|2005-09-26|ds-DNA|Plasmodium_falciparum_Stanford	57041	57180	+	bait_19483
Plasmodium_falciparum_3D7|MAL12|2005-09-26|ds-DNA|Plasmodium_falciparum_Stanford	57204	57343	+	bait_20428
Plasmodium_falciparum_3D7|MAL12|2005-09-26|ds-DNA|Plasmodium_falciparum_Stanford	57438	57577	+	bait_14033
Plasmodium_falciparum_3D7|MAL12|2005-09-26|ds-DNA|Plasmodium_falciparum_Stanford	57500	57639	+	bait_9928
Plasmodium_falciparum_3D7|MAL12|2005-09-26|ds-DNA|Plasmodium_falciparum_Stanford	57846	57985	+	bait_1043
Plasmodium_falciparum_3D7|MAL12|2005-09-26|ds-DNA|Plasmodium_falciparum_Stanford	57857	57996	+	bait_158
Plasmodium_falciparum_3D7|MAL12|2005-09-26|ds-DNA|Plasmodium_falciparum_Stanford	58042	58181	+	bait_211
Plasmodium_falciparum_3D7|MAL12|2005-09-26|ds-DNA|Plasmodium_falciparum_Stanford	58292	58431	+	bait_3071
Plasmodium_falciparum_3D7|MAL12|2005-09-26|ds-DNA|Plasmodium_falciparum_Stanford	58309	58448	+	bait_4167
Plasmodium_falciparum_3D7|MAL12|2005-09-26|ds-DNA|Plasmodium_falciparum_Stanford	58753	58892	+	bait_165
Plasmodium_falciparum_3D7|MAL12|2005-09-26|ds-DNA|Plasmodium_falciparum_Stanford	58918	59057	+	bait_1
Plasmodium_falciparum_3D7|MAL12|2005-09-26|ds-DNA|Plasmodium_falciparum_Stanford	59225	59364	+	bait_1044
Plasmodium_falciparum_3D7|MAL12|2005-09-26|ds-DNA|Plasmodium_falciparum_Stanford	59395	59534	+	bait_171
Plasmodium_falciparum_3D7|MAL12|2005-09-26|ds-DNA|Plasmodium_falciparum_Stanford	59526	59665	+	bait_5522
Plasmodium_falciparum_3D7|MAL12|2005-09-26|ds-DNA|Plasmodium_falciparum_Stanford	59760	59899	+	bait_1537
Plasmodium_falciparum_3D7|MAL12|2005-09-26|ds-DNA|Plasmodium_falciparum_Stanford	59825	59964	+	bait_368
Plasmodium_falciparum_3D7|MAL12|2005-09-26|ds-DNA|Plasmodium_falciparum_Stanford	59992	60131	+	bait_3012
Plasmodium_falciparum_3D7|MAL12|2005-09-26|ds-DNA|Plasmodium_falciparum_Stanford	60009	60148	+	bait_3223
Plasmodium_falciparum_3D7|MAL12|2005-09-26|ds-DNA|Plasmodium_falciparum_Stanford	60130	60269	+	bait_2161
Plasmodium_falciparum_3D7|MAL12|2005-09-26|ds-DNA|Plasmodium_falciparum_Stanford	61682	61821	+	bait_21961
Plasmodium_falciparum_3D7|MAL12|2005-09-26|ds-DNA|Plasmodium_falciparum_Stanford	61920	62059	+	bait_19480
Plasmodium_falciparum_3D7|MAL12|2005-09-26|ds-DNA|Plasmodium_falciparum_Stanford	62041	62180	+	bait_17331
Plasmodium_falciparum_3D7|MAL12|2005-09-26|ds-DNA|Plasmodium_falciparum_Stanford	62804	62943	+	bait_23623
Plasmodium_falciparum_3D7|MAL12|2005-09-26|ds-DNA|Plasmodium_falciparum_Stanford	62877	63016	+	bait_21118
Plasmodium_falciparum_3D7|MAL12|2005-09-26|ds-DNA|Plasmodium_falciparum_Stanford	62960	63099	+	bait_18067
Plasmodium_falciparum_3D7|MAL12|2005-09-26|ds-DNA|Plasmodium_falciparum_Stanford	63178	63317	+	bait_17324
Plasmodium_falciparum_3D7|MAL12|2005-09-26|ds-DNA|Plasmodium_falciparum_Stanford	63184	63323	+	bait_18068
Plasmodium_falciparum_3D7|MAL12|2005-09-26|ds-DNA|Plasmodium_falciparum_Stanford	63325	63464	+	bait_22726
Plasmodium_falciparum_3D7|MAL12|2005-09-26|ds-DNA|Plasmodium_falciparum_Stanford	64070	64209	+	bait_9787
Plasmodium_falciparum_3D7|MAL12|2005-09-26|ds-DNA|Plasmodium_falciparum_Stanford	64791	64930	+	bait_27
Plasmodium_falciparum_3D7|MAL12|2005-09-26|ds-DNA|Plasmodium_falciparum_Stanford	66933	67072	+	bait_4123
Plasmodium_falciparum_3D7|MAL12|2005-09-26|ds-DNA|Plasmodium_falciparum_Stanford	68778	68917	+	bait_10193
Plasmodium_falciparum_3D7|MAL12|2005-09-26|ds-DNA|Plasmodium_falciparum_Stanford	69770	69909	+	bait_15757
Plasmodium_falciparum_3D7|MAL12|2005-09-26|ds-DNA|Plasmodium_falciparum_Stanford	70786	70925	+	bait_2106
Plasmodium_falciparum_3D7|MAL12|2005-09-26|ds-DNA|Plasmodium_falciparum_Stanford	71514	71653	+	bait_1047
Plasmodium_falciparum_3D7|MAL12|2005-09-26|ds-DNA|Plasmodium_falciparum_Stanford	72078	72217	+	bait_1048
Plasmodium_falciparum_3D7|MAL12|2005-09-26|ds-DNA|Plasmodium_falciparum_Stanford	72743	72882	+	bait_4130
Plasmodium_falciparum_3D7|MAL12|2005-09-26|ds-DNA|Plasmodium_falciparum_Stanford	73663	73802	+	bait_8374
Plasmodium_falciparum_3D7|MAL12|2005-09-26|ds-DNA|Plasmodium_falciparum_Stanford	74381	74520	+	bait_18072
Plasmodium_falciparum_3D7|MAL12|2005-09-26|ds-DNA|Plasmodium_falciparum_Stanford	76658	76797	+	bait_375
Plasmodium_falciparum_3D7|MAL12|2005-09-26|ds-DNA|Plasmodium_falciparum_Stanford	76911	77050	+	bait_17358
Plasmodium_falciparum_3D7|MAL12|2005-09-26|ds-DNA|Plasmodium_falciparum_Stanford	77109	77248	+	bait_17357
Plasmodium_falciparum_3D7|MAL12|2005-09-26|ds-DNA|Plasmodium_falciparum_Stanford	77721	77860	+	bait_17356
Plasmodium_falciparum_3D7|MAL12|2005-09-26|ds-DNA|Plasmodium_falciparum_Stanford	78962	79101	+	bait_14071
Plasmodium_falciparum_3D7|MAL12|2005-09-26|ds-DNA|Plasmodium_falciparum_Stanford	81587	81726	+	bait_19588
Plasmodium_falciparum_3D7|MAL12|2005-09-26|ds-DNA|Plasmodium_falciparum_Stanford	81758	81897	+	bait_23485
Plasmodium_falciparum_3D7|MAL12|2005-09-26|ds-DNA|Plasmodium_falciparum_Stanford	82625	82764	+	bait_19587
Plasmodium_falciparum_3D7|MAL12|2005-09-26|ds-DNA|Plasmodium_falciparum_Stanford	83096	83235	+	bait_12809
Plasmodium_falciparum_3D7|MAL12|2005-09-26|ds-DNA|Plasmodium_falciparum_Stanford	83490	83629	+	bait_14084
Plasmodium_falciparum_3D7|MAL12|2005-09-26|ds-DNA|Plasmodium_falciparum_Stanford	84277	84416	+	bait_12756
Plasmodium_falciparum_3D7|MAL12|2005-09-26|ds-DNA|Plasmodium_falciparum_Stanford	89961	90100	+	bait_18020
Plasmodium_falciparum_3D7|MAL12|2005-09-26|ds-DNA|Plasmodium_falciparum_Stanford	90444	90583	+	bait_17464
Plasmodium_falciparum_3D7|MAL12|2005-09-26|ds-DNA|Plasmodium_falciparum_Stanford	90639	90778	+	bait_15744
Plasmodium_falciparum_3D7|MAL12|2005-09-26|ds-DNA|Plasmodium_falciparum_Stanford	92334	92473	+	bait_21991
Plasmodium_falciparum_3D7|MAL12|2005-09-26|ds-DNA|Plasmodium_falciparum_Stanford	92400	92539	+	bait_15754
Plasmodium_falciparum_3D7|MAL12|2005-09-26|ds-DNA|Plasmodium_falciparum_Stanford	92674	92813	+	bait_4074
Plasmodium_falciparum_3D7|MAL12|2005-09-26|ds-DNA|Plasmodium_falciparum_Stanford	92816	92955	+	bait_767
Plasmodium_falciparum_3D7|MAL12|2005-09-26|ds-DNA|Plasmodium_falciparum_Stanford	94624	94763	+	bait_18023
Plasmodium_falciparum_3D7|MAL12|2005-09-26|ds-DNA|Plasmodium_falciparum_Stanford	94729	94868	+	bait_19537
Plasmodium_falciparum_3D7|MAL12|2005-09-26|ds-DNA|Plasmodium_falciparum_Stanford	95068	95207	+	bait_18025
Plasmodium_falciparum_3D7|MAL12|2005-09-26|ds-DNA|Plasmodium_falciparum_Stanford	95121	95260	+	bait_15740
Plasmodium_falciparum_3D7|MAL12|2005-09-26|ds-DNA|Plasmodium_falciparum_Stanford	95297	95436	+	bait_18027
Plasmodium_falciparum_3D7|MAL12|2005-09-26|ds-DNA|Plasmodium_falciparum_Stanford	95414	95553	+	bait_19174
Plasmodium_falciparum_3D7|MAL12|2005-09-26|ds-DNA|Plasmodium_falciparum_Stanford	95822	95961	+	bait_18030
Plasmodium_falciparum_3D7|MAL12|2005-09-26|ds-DNA|Plasmodium_falciparum_Stanford	96241	96380	+	bait_14960
Plasmodium_falciparum_3D7|MAL12|2005-09-26|ds-DNA|Plasmodium_falciparum_Stanford	96392	96531	+	bait_21524
Plasmodium_falciparum_3D7|MAL12|2005-09-26|ds-DNA|Plasmodium_falciparum_Stanford	96641	96780	+	bait_3098
Plasmodium_falciparum_3D7|MAL12|2005-09-26|ds-DNA|Plasmodium_falciparum_Stanford	96992	97131	+	bait_4301
Plasmodium_falciparum_3D7|MAL12|2005-09-26|ds-DNA|Plasmodium_falciparum_Stanford	99656	99795	+	bait_6413
Plasmodium_falciparum_3D7|MAL12|2005-09-26|ds-DNA|Plasmodium_falciparum_Stanford	100121	100260	+	bait_19549
Plasmodium_falciparum_3D7|MAL12|2005-09-26|ds-DNA|Plasmodium_falciparum_Stanford	100398	100537	+	bait_12241
Plasmodium_falciparum_3D7|MAL12|2005-09-26|ds-DNA|Plasmodium_falciparum_Stanford	102034	102173	+	bait_6405
Plasmodium_falciparum_3D7|MAL12|2005-09-26|ds-DNA|Plasmodium_falciparum_Stanford	102317	102456	+	bait_20490
Plasmodium_falciparum_3D7|MAL12|2005-09-26|ds-DNA|Plasmodium_falciparum_Stanford	104075	104214	+	bait_14973
Plasmodium_falciparum_3D7|MAL12|2005-09-26|ds-DNA|Plasmodium_falciparum_Stanford	104497	104636	+	bait_7400
Plasmodium_falciparum_3D7|MAL12|2005-09-26|ds-DNA|Plasmodium_falciparum_Stanford	105943	106082	+	bait_6404
Plasmodium_falciparum_3D7|MAL12|2005-09-26|ds-DNA|Plasmodium_falciparum_Stanford	107561	107700	+	bait_22962
Plasmodium_falciparum_3D7|MAL12|2005-09-26|ds-DNA|Plasmodium_falciparum_Stanford	108115	108254	+	bait_9968
Plasmodium_falciparum_3D7|MAL12|2005-09-26|ds-DNA|Plasmodium_falciparum_Stanford	109129	109268	+	bait_12772
Plasmodium_falciparum_3D7|MAL12|2005-09-26|ds-DNA|Plasmodium_falciparum_Stanford	109537	109676	+	bait_13884
Plasmodium_falciparum_3D7|MAL12|2005-09-26|ds-DNA|Plasmodium_falciparum_Stanford	109780	109919	+	bait_3027
Plasmodium_falciparum_3D7|MAL12|2005-09-26|ds-DNA|Plasmodium_falciparum_Stanford	110010	110149	+	bait_8864
Plasmodium_falciparum_3D7|MAL12|2005-09-26|ds-DNA|Plasmodium_falciparum_Stanford	110395	110534	+	bait_16036
Plasmodium_falciparum_3D7|MAL12|2005-09-26|ds-DNA|Plasmodium_falciparum_Stanford	110774	110913	+	bait_13899
Plasmodium_falciparum_3D7|MAL12|2005-09-26|ds-DNA|Plasmodium_falciparum_Stanford	111796	111935	+	bait_7307
Plasmodium_falciparum_3D7|MAL12|2005-09-26|ds-DNA|Plasmodium_falciparum_Stanford	113772	113911	+	bait_10153
Plasmodium_falciparum_3D7|MAL12|2005-09-26|ds-DNA|Plasmodium_falciparum_Stanford	114037	114176	+	bait_21275
Plasmodium_falciparum_3D7|MAL12|2005-09-26|ds-DNA|Plasmodium_falciparum_Stanford	114512	114651	+	bait_21240
Plasmodium_falciparum_3D7|MAL12|2005-09-26|ds-DNA|Plasmodium_falciparum_Stanford	115174	115313	+	bait_9251
Plasmodium_falciparum_3D7|MAL12|2005-09-26|ds-DNA|Plasmodium_falciparum_Stanford	115305	115444	+	bait_14898
Plasmodium_falciparum_3D7|MAL12|2005-09-26|ds-DNA|Plasmodium_falciparum_Stanford	115555	115694	+	bait_20466
Plasmodium_falciparum_3D7|MAL12|2005-09-26|ds-DNA|Plasmodium_falciparum_Stanford	115799	115938	+	bait_10180
Plasmodium_falciparum_3D7|MAL12|2005-09-26|ds-DNA|Plasmodium_falciparum_Stanford	116894	117033	+	bait_21247
Plasmodium_falciparum_3D7|MAL12|2005-09-26|ds-DNA|Plasmodium_falciparum_Stanford	117692	117831	+	bait_88
Plasmodium_falciparum_3D7|MAL12|2005-09-26|ds-DNA|Plasmodium_falciparum_Stanford	118704	118843	+	bait_6434
Plasmodium_falciparum_3D7|MAL12|2005-09-26|ds-DNA|Plasmodium_falciparum_Stanford	119378	119517	+	bait_12134
Plasmodium_falciparum_3D7|MAL12|2005-09-26|ds-DNA|Plasmodium_falciparum_Stanford	119574	119713	+	bait_19079
Plasmodium_falciparum_3D7|MAL12|2005-09-26|ds-DNA|Plasmodium_falciparum_Stanford	121770	121909	+	bait_6442
Plasmodium_falciparum_3D7|MAL12|2005-09-26|ds-DNA|Plasmodium_falciparum_Stanford	124077	124216	+	bait_6334
Plasmodium_falciparum_3D7|MAL12|2005-09-26|ds-DNA|Plasmodium_falciparum_Stanford	124366	124505	+	bait_18108
Plasmodium_falciparum_3D7|MAL12|2005-09-26|ds-DNA|Plasmodium_falciparum_Stanford	124650	124789	+	bait_4001
Plasmodium_falciparum_3D7|MAL12|2005-09-26|ds-DNA|Plasmodium_falciparum_Stanford	124686	124825	+	bait_3802
Plasmodium_falciparum_3D7|MAL12|2005-09-26|ds-DNA|Plasmodium_falciparum_Stanford	124960	125099	+	bait_8520
Plasmodium_falciparum_3D7|MAL12|2005-09-26|ds-DNA|Plasmodium_falciparum_Stanford	125251	125390	+	bait_1492
Plasmodium_falciparum_3D7|MAL12|2005-09-26|ds-DNA|Plasmodium_falciparum_Stanford	125608	125747	+	bait_4927
Plasmodium_falciparum_3D7|MAL12|2005-09-26|ds-DNA|Plasmodium_falciparum_Stanford	126011	126150	+	bait_6306
Plasmodium_falciparum_3D7|MAL12|2005-09-26|ds-DNA|Plasmodium_falciparum_Stanford	126361	126500	+	bait_3735
Plasmodium_falciparum_3D7|MAL12|2005-09-26|ds-DNA|Plasmodium_falciparum_Stanford	126450	126589	+	bait_125
Plasmodium_falciparum_3D7|MAL12|2005-09-26|ds-DNA|Plasmodium_falciparum_Stanford	126538	126677	+	bait_7146
Plasmodium_falciparum_3D7|MAL12|2005-09-26|ds-DNA|Plasmodium_falciparum_Stanford	126803	126942	+	bait_16025
Plasmodium_falciparum_3D7|MAL12|2005-09-26|ds-DNA|Plasmodium_falciparum_Stanford	127186	127325	+	bait_3944
Plasmodium_falciparum_3D7|MAL12|2005-09-26|ds-DNA|Plasmodium_falciparum_Stanford	127466	127605	+	bait_4930
Plasmodium_falciparum_3D7|MAL12|2005-09-26|ds-DNA|Plasmodium_falciparum_Stanford	127724	127863	+	bait_9345
Plasmodium_falciparum_3D7|MAL12|2005-09-26|ds-DNA|Plasmodium_falciparum_Stanford	127919	128058	+	bait_9341
Plasmodium_falciparum_3D7|MAL12|2005-09-26|ds-DNA|Plasmodium_falciparum_Stanford	128134	128273	+	bait_8495
Plasmodium_falciparum_3D7|MAL12|2005-09-26|ds-DNA|Plasmodium_falciparum_Stanford	128530	128669	+	bait_8496
Plasmodium_falciparum_3D7|MAL12|2005-09-26|ds-DNA|Plasmodium_falciparum_Stanford	128951	129090	+	bait_3923
Plasmodium_falciparum_3D7|MAL12|2005-09-26|ds-DNA|Plasmodium_falciparum_Stanford	129240	129379	+	bait_2692
Plasmodium_falciparum_3D7|MAL12|2005-09-26|ds-DNA|Plasmodium_falciparum_Stanford	129928	130067	+	bait_8500
Plasmodium_falciparum_3D7|MAL12|2005-09-26|ds-DNA|Plasmodium_falciparum_Stanford	130680	130819	+	bait_12558
Plasmodium_falciparum_3D7|MAL12|2005-09-26|ds-DNA|Plasmodium_falciparum_Stanford	131023	131162	+	bait_1899
Plasmodium_falciparum_3D7|MAL12|2005-09-26|ds-DNA|Plasmodium_falciparum_Stanford	131357	131496	+	bait_13942
Plasmodium_falciparum_3D7|MAL12|2005-09-26|ds-DNA|Plasmodium_falciparum_Stanford	131731	131870	+	bait_13946
Plasmodium_falciparum_3D7|MAL12|2005-09-26|ds-DNA|Plasmodium_falciparum_Stanford	132020	132159	+	bait_16066
Plasmodium_falciparum_3D7|MAL12|2005-09-26|ds-DNA|Plasmodium_falciparum_Stanford	132267	132406	+	bait_8552
Plasmodium_falciparum_3D7|MAL12|2005-09-26|ds-DNA|Plasmodium_falciparum_Stanford	132761	132900	+	bait_9997
Plasmodium_falciparum_3D7|MAL12|2005-09-26|ds-DNA|Plasmodium_falciparum_Stanford	134954	135093	+	bait_13909
Plasmodium_falciparum_3D7|MAL12|2005-09-26|ds-DNA|Plasmodium_falciparum_Stanford	138196	138335	+	bait_8559
Plasmodium_falciparum_3D7|MAL12|2005-09-26|ds-DNA|Plasmodium_falciparum_Stanford	139480	139619	+	bait_9065
Plasmodium_falciparum_3D7|MAL12|2005-09-26|ds-DNA|Plasmodium_falciparum_Stanford	140014	140153	+	bait_16059
Plasmodium_falciparum_3D7|MAL12|2005-09-26|ds-DNA|Plasmodium_falciparum_Stanford	140441	140580	+	bait_8527
Plasmodium_falciparum_3D7|MAL12|2005-09-26|ds-DNA|Plasmodium_falciparum_Stanford	141301	141440	+	bait_2306
Plasmodium_falciparum_3D7|MAL12|2005-09-26|ds-DNA|Plasmodium_falciparum_Stanford	141623	141762	+	bait_3991
Plasmodium_falciparum_3D7|MAL12|2005-09-26|ds-DNA|Plasmodium_falciparum_Stanford	141808	141947	+	bait_18119
Plasmodium_falciparum_3D7|MAL12|2005-09-26|ds-DNA|Plasmodium_falciparum_Stanford	142034	142173	+	bait_15128
Plasmodium_falciparum_3D7|MAL12|2005-09-26|ds-DNA|Plasmodium_falciparum_Stanford	142245	142384	+	bait_13773
Plasmodium_falciparum_3D7|MAL12|2005-09-26|ds-DNA|Plasmodium_falciparum_Stanford	142480	142619	+	bait_21538
Plasmodium_falciparum_3D7|MAL12|2005-09-26|ds-DNA|Plasmodium_falciparum_Stanford	142712	142851	+	bait_12580
Plasmodium_falciparum_3D7|MAL12|2005-09-26|ds-DNA|Plasmodium_falciparum_Stanford	142774	142913	+	bait_12575
Plasmodium_falciparum_3D7|MAL12|2005-09-26|ds-DNA|Plasmodium_falciparum_Stanford	143163	143302	+	bait_17407
Plasmodium_falciparum_3D7|MAL12|2005-09-26|ds-DNA|Plasmodium_falciparum_Stanford	144981	145120	+	bait_695
Plasmodium_falciparum_3D7|MAL12|2005-09-26|ds-DNA|Plasmodium_falciparum_Stanford	146619	146758	+	bait_12156
Plasmodium_falciparum_3D7|MAL12|2005-09-26|ds-DNA|Plasmodium_falciparum_Stanford	148221	148360	+	bait_12264
Plasmodium_falciparum_3D7|MAL12|2005-09-26|ds-DNA|Plasmodium_falciparum_Stanford	148467	148606	+	bait_20341
Plasmodium_falciparum_3D7|MAL12|2005-09-26|ds-DNA|Plasmodium_falciparum_Stanford	148491	148630	+	bait_20846
Plasmodium_falciparum_3D7|MAL12|2005-09-26|ds-DNA|Plasmodium_falciparum_Stanford	148687	148826	+	bait_17443
Plasmodium_falciparum_3D7|MAL12|2005-09-26|ds-DNA|Plasmodium_falciparum_Stanford	148979	149118	+	bait_19781
Plasmodium_falciparum_3D7|MAL12|2005-09-26|ds-DNA|Plasmodium_falciparum_Stanford	149239	149378	+	bait_22866
Plasmodium_falciparum_3D7|MAL12|2005-09-26|ds-DNA|Plasmodium_falciparum_Stanford	150626	150765	+	bait_22868
Plasmodium_falciparum_3D7|MAL12|2005-09-26|ds-DNA|Plasmodium_falciparum_Stanford	150785	150924	+	bait_23747
Plasmodium_falciparum_3D7|MAL12|2005-09-26|ds-DNA|Plasmodium_falciparum_Stanford	151460	151599	+	bait_23398
Plasmodium_falciparum_3D7|MAL12|2005-09-26|ds-DNA|Plasmodium_falciparum_Stanford	151812	151951	+	bait_16049
Plasmodium_falciparum_3D7|MAL12|2005-09-26|ds-DNA|Plasmodium_falciparum_Stanford	152173	152312	+	bait_3900
Plasmodium_falciparum_3D7|MAL12|2005-09-26|ds-DNA|Plasmodium_falciparum_Stanford	152590	152729	+	bait_12667
Plasmodium_falciparum_3D7|MAL12|2005-09-26|ds-DNA|Plasmodium_falciparum_Stanford	153367	153506	+	bait_18128
Plasmodium_falciparum_3D7|MAL12|2005-09-26|ds-DNA|Plasmodium_falciparum_Stanford	153556	153695	+	bait_22598
Plasmodium_falciparum_3D7|MAL12|2005-09-26|ds-DNA|Plasmodium_falciparum_Stanford	154471	154610	+	bait_4900
Plasmodium_falciparum_3D7|MAL12|2005-09-26|ds-DNA|Plasmodium_falciparum_Stanford	154777	154916	+	bait_9149
Plasmodium_falciparum_3D7|MAL12|2005-09-26|ds-DNA|Plasmodium_falciparum_Stanford	156332	156471	+	bait_10970
Plasmodium_falciparum_3D7|MAL12|2005-09-26|ds-DNA|Plasmodium_falciparum_Stanford	156849	156988	+	bait_7422
Plasmodium_falciparum_3D7|MAL12|2005-09-26|ds-DNA|Plasmodium_falciparum_Stanford	158643	158782	+	bait_11743
Plasmodium_falciparum_3D7|MAL12|2005-09-26|ds-DNA|Plasmodium_falciparum_Stanford	159297	159436	+	bait_4208
Plasmodium_falciparum_3D7|MAL12|2005-09-26|ds-DNA|Plasmodium_falciparum_Stanford	159462	159601	+	bait_1917
Plasmodium_falciparum_3D7|MAL12|2005-09-26|ds-DNA|Plasmodium_falciparum_Stanford	159667	159806	+	bait_11715
Plasmodium_falciparum_3D7|MAL12|2005-09-26|ds-DNA|Plasmodium_falciparum_Stanford	159876	160015	+	bait_21741
Plasmodium_falciparum_3D7|MAL12|2005-09-26|ds-DNA|Plasmodium_falciparum_Stanford	160041	160180	+	bait_687
Plasmodium_falciparum_3D7|MAL12|2005-09-26|ds-DNA|Plasmodium_falciparum_Stanford	160714	160853	+	bait_9062
Plasmodium_falciparum_3D7|MAL12|2005-09-26|ds-DNA|Plasmodium_falciparum_Stanford	160808	160947	+	bait_529
Plasmodium_falciparum_3D7|MAL12|2005-09-26|ds-DNA|Plasmodium_falciparum_Stanford	160901	161040	+	bait_13829
Plasmodium_falciparum_3D7|MAL12|2005-09-26|ds-DNA|Plasmodium_falciparum_Stanford	161154	161293	+	bait_4235
Plasmodium_falciparum_3D7|MAL12|2005-09-26|ds-DNA|Plasmodium_falciparum_Stanford	162504	162643	+	bait_23614
Plasmodium_falciparum_3D7|MAL12|2005-09-26|ds-DNA|Plasmodium_falciparum_Stanford	165244	165383	+	bait_2748
Plasmodium_falciparum_3D7|MAL12|2005-09-26|ds-DNA|Plasmodium_falciparum_Stanford	167038	167177	+	bait_4880
Plasmodium_falciparum_3D7|MAL12|2005-09-26|ds-DNA|Plasmodium_falciparum_Stanford	168078	168217	+	bait_13831
Plasmodium_falciparum_3D7|MAL12|2005-09-26|ds-DNA|Plasmodium_falciparum_Stanford	168394	168533	+	bait_2751
Plasmodium_falciparum_3D7|MAL12|2005-09-26|ds-DNA|Plasmodium_falciparum_Stanford	169419	169558	+	bait_10891
Plasmodium_falciparum_3D7|MAL12|2005-09-26|ds-DNA|Plasmodium_falciparum_Stanford	170586	170725	+	bait_19802
Plasmodium_falciparum_3D7|MAL12|2005-09-26|ds-DNA|Plasmodium_falciparum_Stanford	170899	171038	+	bait_15982
Plasmodium_falciparum_3D7|MAL12|2005-09-26|ds-DNA|Plasmodium_falciparum_Stanford	171491	171630	+	bait_17216
Plasmodium_falciparum_3D7|MAL12|2005-09-26|ds-DNA|Plasmodium_falciparum_Stanford	171864	172003	+	bait_1913
Plasmodium_falciparum_3D7|MAL12|2005-09-26|ds-DNA|Plasmodium_falciparum_Stanford	172916	173055	+	bait_14642
Plasmodium_falciparum_3D7|MAL12|2005-09-26|ds-DNA|Plasmodium_falciparum_Stanford	173184	173323	+	bait_19759
Plasmodium_falciparum_3D7|MAL12|2005-09-26|ds-DNA|Plasmodium_falciparum_Stanford	174899	175038	+	bait_6759
Plasmodium_falciparum_3D7|MAL12|2005-09-26|ds-DNA|Plasmodium_falciparum_Stanford	175293	175432	+	bait_10976
Plasmodium_falciparum_3D7|MAL12|2005-09-26|ds-DNA|Plasmodium_falciparum_Stanford	175743	175882	+	bait_23387
Plasmodium_falciparum_3D7|MAL12|2005-09-26|ds-DNA|Plasmodium_falciparum_Stanford	176589	176728	+	bait_5034
Plasmodium_falciparum_3D7|MAL12|2005-09-26|ds-DNA|Plasmodium_falciparum_Stanford	178479	178618	+	bait_13810
Plasmodium_falciparum_3D7|MAL12|2005-09-26|ds-DNA|Plasmodium_falciparum_Stanford	179940	180079	+	bait_2413
Plasmodium_falciparum_3D7|MAL12|2005-09-26|ds-DNA|Plasmodium_falciparum_Stanford	179966	180105	+	bait_9354
Plasmodium_falciparum_3D7|MAL12|2005-09-26|ds-DNA|Plasmodium_falciparum_Stanford	180947	181086	+	bait_4292
Plasmodium_falciparum_3D7|MAL12|2005-09-26|ds-DNA|Plasmodium_falciparum_Stanford	181730	181869	+	bait_19136
Plasmodium_falciparum_3D7|MAL12|2005-09-26|ds-DNA|Plasmodium_falciparum_Stanford	183062	183201	+	bait_14831
Plasmodium_falciparum_3D7|MAL12|2005-09-26|ds-DNA|Plasmodium_falciparum_Stanford	184918	185057	+	bait_14799
Plasmodium_falciparum_3D7|MAL12|2005-09-26|ds-DNA|Plasmodium_falciparum_Stanford	185285	185424	+	bait_14093
Plasmodium_falciparum_3D7|MAL12|2005-09-26|ds-DNA|Plasmodium_falciparum_Stanford	185620	185759	+	bait_15969
Plasmodium_falciparum_3D7|MAL12|2005-09-26|ds-DNA|Plasmodium_falciparum_Stanford	187555	187694	+	bait_20975
Plasmodium_falciparum_3D7|MAL12|2005-09-26|ds-DNA|Plasmodium_falciparum_Stanford	188236	188375	+	bait_19221
Plasmodium_falciparum_3D7|MAL12|2005-09-26|ds-DNA|Plasmodium_falciparum_Stanford	188759	188898	+	bait_3589
Plasmodium_falciparum_3D7|MAL12|2005-09-26|ds-DNA|Plasmodium_falciparum_Stanford	190079	190218	+	bait_2362
Plasmodium_falciparum_3D7|MAL12|2005-09-26|ds-DNA|Plasmodium_falciparum_Stanford	190242	190381	+	bait_156
Plasmodium_falciparum_3D7|MAL12|2005-09-26|ds-DNA|Plasmodium_falciparum_Stanford	194084	194223	+	bait_729
Plasmodium_falciparum_3D7|MAL12|2005-09-26|ds-DNA|Plasmodium_falciparum_Stanford	194609	194748	+	bait_22995
Plasmodium_falciparum_3D7|MAL12|2005-09-26|ds-DNA|Plasmodium_falciparum_Stanford	194863	195002	+	bait_14101
Plasmodium_falciparum_3D7|MAL12|2005-09-26|ds-DNA|Plasmodium_falciparum_Stanford	195101	195240	+	bait_22562
Plasmodium_falciparum_3D7|MAL12|2005-09-26|ds-DNA|Plasmodium_falciparum_Stanford	195342	195481	+	bait_20413
Plasmodium_falciparum_3D7|MAL12|2005-09-26|ds-DNA|Plasmodium_falciparum_Stanford	197272	197411	+	bait_1841
Plasmodium_falciparum_3D7|MAL12|2005-09-26|ds-DNA|Plasmodium_falciparum_Stanford	197493	197632	+	bait_18081
Plasmodium_falciparum_3D7|MAL12|2005-09-26|ds-DNA|Plasmodium_falciparum_Stanford	197807	197946	+	bait_9243
Plasmodium_falciparum_3D7|MAL12|2005-09-26|ds-DNA|Plasmodium_falciparum_Stanford	197912	198051	+	bait_11771
Plasmodium_falciparum_3D7|MAL12|2005-09-26|ds-DNA|Plasmodium_falciparum_Stanford	198300	198439	+	bait_4260
Plasmodium_falciparum_3D7|MAL12|2005-09-26|ds-DNA|Plasmodium_falciparum_Stanford	198914	199053	+	bait_14107
Plasmodium_falciparum_3D7|MAL12|2005-09-26|ds-DNA|Plasmodium_falciparum_Stanford	199049	199188	+	bait_4259
Plasmodium_falciparum_3D7|MAL12|2005-09-26|ds-DNA|Plasmodium_falciparum_Stanford	200533	200672	+	bait_12986
Plasmodium_falciparum_3D7|MAL12|2005-09-26|ds-DNA|Plasmodium_falciparum_Stanford	203821	203960	+	bait_12988
Plasmodium_falciparum_3D7|MAL12|2005-09-26|ds-DNA|Plasmodium_falciparum_Stanford	205662	205801	+	bait_19173
Plasmodium_falciparum_3D7|MAL12|2005-09-26|ds-DNA|Plasmodium_falciparum_Stanford	207576	207715	+	bait_3620
Plasmodium_falciparum_3D7|MAL12|2005-09-26|ds-DNA|Plasmodium_falciparum_Stanford	208367	208506	+	bait_12990
Plasmodium_falciparum_3D7|MAL12|2005-09-26|ds-DNA|Plasmodium_falciparum_Stanford	208471	208610	+	bait_17222
Plasmodium_falciparum_3D7|MAL12|2005-09-26|ds-DNA|Plasmodium_falciparum_Stanford	208674	208813	+	bait_11661
Plasmodium_falciparum_3D7|MAL12|2005-09-26|ds-DNA|Plasmodium_falciparum_Stanford	209422	209561	+	bait_14750
Plasmodium_falciparum_3D7|MAL12|2005-09-26|ds-DNA|Plasmodium_falciparum_Stanford	209628	209767	+	bait_4985
Plasmodium_falciparum_3D7|MAL12|2005-09-26|ds-DNA|Plasmodium_falciparum_Stanford	209771	209910	+	bait_4983
Plasmodium_falciparum_3D7|MAL12|2005-09-26|ds-DNA|Plasmodium_falciparum_Stanford	210027	210166	+	bait_10921
Plasmodium_falciparum_3D7|MAL12|2005-09-26|ds-DNA|Plasmodium_falciparum_Stanford	210106	210245	+	bait_14075
Plasmodium_falciparum_3D7|MAL12|2005-09-26|ds-DNA|Plasmodium_falciparum_Stanford	210370	210509	+	bait_14077
Plasmodium_falciparum_3D7|MAL12|2005-09-26|ds-DNA|Plasmodium_falciparum_Stanford	210464	210603	+	bait_19183
Plasmodium_falciparum_3D7|MAL12|2005-09-26|ds-DNA|Plasmodium_falciparum_Stanford	210759	210898	+	bait_14078
Plasmodium_falciparum_3D7|MAL12|2005-09-26|ds-DNA|Plasmodium_falciparum_Stanford	211626	211765	+	bait_8664
Plasmodium_falciparum_3D7|MAL12|2005-09-26|ds-DNA|Plasmodium_falciparum_Stanford	211865	212004	+	bait_17169
Plasmodium_falciparum_3D7|MAL12|2005-09-26|ds-DNA|Plasmodium_falciparum_Stanford	213631	213770	+	bait_8660
Plasmodium_falciparum_3D7|MAL12|2005-09-26|ds-DNA|Plasmodium_falciparum_Stanford	214814	214953	+	bait_19864
Plasmodium_falciparum_3D7|MAL12|2005-09-26|ds-DNA|Plasmodium_falciparum_Stanford	215004	215143	+	bait_17168
Plasmodium_falciparum_3D7|MAL12|2005-09-26|ds-DNA|Plasmodium_falciparum_Stanford	215212	215351	+	bait_3764
Plasmodium_falciparum_3D7|MAL12|2005-09-26|ds-DNA|Plasmodium_falciparum_Stanford	215417	215556	+	bait_14147
Plasmodium_falciparum_3D7|MAL12|2005-09-26|ds-DNA|Plasmodium_falciparum_Stanford	215593	215732	+	bait_14769
Plasmodium_falciparum_3D7|MAL12|2005-09-26|ds-DNA|Plasmodium_falciparum_Stanford	216241	216380	+	bait_1526
Plasmodium_falciparum_3D7|MAL12|2005-09-26|ds-DNA|Plasmodium_falciparum_Stanford	216520	216659	+	bait_1527
Plasmodium_falciparum_3D7|MAL12|2005-09-26|ds-DNA|Plasmodium_falciparum_Stanford	216680	216819	+	bait_8781
Plasmodium_falciparum_3D7|MAL12|2005-09-26|ds-DNA|Plasmodium_falciparum_Stanford	217144	217283	+	bait_10957
Plasmodium_falciparum_3D7|MAL12|2005-09-26|ds-DNA|Plasmodium_falciparum_Stanford	217364	217503	+	bait_2207
Plasmodium_falciparum_3D7|MAL12|2005-09-26|ds-DNA|Plasmodium_falciparum_Stanford	217583	217722	+	bait_11705
Plasmodium_falciparum_3D7|MAL12|2005-09-26|ds-DNA|Plasmodium_falciparum_Stanford	217626	217765	+	bait_12955
Plasmodium_falciparum_3D7|MAL12|2005-09-26|ds-DNA|Plasmodium_falciparum_Stanford	217957	218096	+	bait_18102
Plasmodium_falciparum_3D7|MAL12|2005-09-26|ds-DNA|Plasmodium_falciparum_Stanford	218146	218285	+	bait_1874
Plasmodium_falciparum_3D7|MAL12|2005-09-26|ds-DNA|Plasmodium_falciparum_Stanford	220442	220581	+	bait_20591
Plasmodium_falciparum_3D7|MAL12|2005-09-26|ds-DNA|Plasmodium_falciparum_Stanford	221387	221526	+	bait_4761
Plasmodium_falciparum_3D7|MAL12|2005-09-26|ds-DNA|Plasmodium_falciparum_Stanford	221592	221731	+	bait_20993
Plasmodium_falciparum_3D7|MAL12|2005-09-26|ds-DNA|Plasmodium_falciparum_Stanford	221947	222086	+	bait_14119
Plasmodium_falciparum_3D7|MAL12|2005-09-26|ds-DNA|Plasmodium_falciparum_Stanford	223340	223479	+	bait_14121
Plasmodium_falciparum_3D7|MAL12|2005-09-26|ds-DNA|Plasmodium_falciparum_Stanford	223468	223607	+	bait_23042
Plasmodium_falciparum_3D7|MAL12|2005-09-26|ds-DNA|Plasmodium_falciparum_Stanford	224035	224174	+	bait_17191
Plasmodium_falciparum_3D7|MAL12|2005-09-26|ds-DNA|Plasmodium_falciparum_Stanford	224243	224382	+	bait_15468
Plasmodium_falciparum_3D7|MAL12|2005-09-26|ds-DNA|Plasmodium_falciparum_Stanford	224447	224586	+	bait_11919
Plasmodium_falciparum_3D7|MAL12|2005-09-26|ds-DNA|Plasmodium_falciparum_Stanford	224645	224784	+	bait_4753
Plasmodium_falciparum_3D7|MAL12|2005-09-26|ds-DNA|Plasmodium_falciparum_Stanford	224848	224987	+	bait_15449
Plasmodium_falciparum_3D7|MAL12|2005-09-26|ds-DNA|Plasmodium_falciparum_Stanford	224851	224990	+	bait_15451
Plasmodium_falciparum_3D7|MAL12|2005-09-26|ds-DNA|Plasmodium_falciparum_Stanford	226492	226631	+	bait_13991
Plasmodium_falciparum_3D7|MAL12|2005-09-26|ds-DNA|Plasmodium_falciparum_Stanford	227853	227992	+	bait_13996
Plasmodium_falciparum_3D7|MAL12|2005-09-26|ds-DNA|Plasmodium_falciparum_Stanford	229543	229682	+	bait_4834
Plasmodium_falciparum_3D7|MAL12|2005-09-26|ds-DNA|Plasmodium_falciparum_Stanford	230902	231041	+	bait_8964
Plasmodium_falciparum_3D7|MAL12|2005-09-26|ds-DNA|Plasmodium_falciparum_Stanford	233338	233477	+	bait_16126
Plasmodium_falciparum_3D7|MAL12|2005-09-26|ds-DNA|Plasmodium_falciparum_Stanford	233470	233609	+	bait_20603
Plasmodium_falciparum_3D7|MAL12|2005-09-26|ds-DNA|Plasmodium_falciparum_Stanford	233947	234086	+	bait_11898
Plasmodium_falciparum_3D7|MAL12|2005-09-26|ds-DNA|Plasmodium_falciparum_Stanford	234087	234226	+	bait_17184
Plasmodium_falciparum_3D7|MAL12|2005-09-26|ds-DNA|Plasmodium_falciparum_Stanford	234367	234506	+	bait_13053
Plasmodium_falciparum_3D7|MAL12|2005-09-26|ds-DNA|Plasmodium_falciparum_Stanford	234484	234623	+	bait_13054
Plasmodium_falciparum_3D7|MAL12|2005-09-26|ds-DNA|Plasmodium_falciparum_Stanford	235012	235151	+	bait_1500
Plasmodium_falciparum_3D7|MAL12|2005-09-26|ds-DNA|Plasmodium_falciparum_Stanford	235900	236039	+	bait_297
Plasmodium_falciparum_3D7|MAL12|2005-09-26|ds-DNA|Plasmodium_falciparum_Stanford	237802	237941	+	bait_6403
Plasmodium_falciparum_3D7|MAL12|2005-09-26|ds-DNA|Plasmodium_falciparum_Stanford	243367	243506	+	bait_23910
Plasmodium_falciparum_3D7|MAL12|2005-09-26|ds-DNA|Plasmodium_falciparum_Stanford	243900	244039	+	bait_7024
Plasmodium_falciparum_3D7|MAL12|2005-09-26|ds-DNA|Plasmodium_falciparum_Stanford	245418	245557	+	bait_23399
Plasmodium_falciparum_3D7|MAL12|2005-09-26|ds-DNA|Plasmodium_falciparum_Stanford	246783	246922	+	bait_10563
Plasmodium_falciparum_3D7|MAL12|2005-09-26|ds-DNA|Plasmodium_falciparum_Stanford	249329	249468	+	bait_15695
Plasmodium_falciparum_3D7|MAL12|2005-09-26|ds-DNA|Plasmodium_falciparum_Stanford	249670	249809	+	bait_20608
Plasmodium_falciparum_3D7|MAL12|2005-09-26|ds-DNA|Plasmodium_falciparum_Stanford	250130	250269	+	bait_17297
Plasmodium_falciparum_3D7|MAL12|2005-09-26|ds-DNA|Plasmodium_falciparum_Stanford	250346	250485	+	bait_11957
Plasmodium_falciparum_3D7|MAL12|2005-09-26|ds-DNA|Plasmodium_falciparum_Stanford	250570	250709	+	bait_17932
Plasmodium_falciparum_3D7|MAL12|2005-09-26|ds-DNA|Plasmodium_falciparum_Stanford	250866	251005	+	bait_21385
Plasmodium_falciparum_3D7|MAL12|2005-09-26|ds-DNA|Plasmodium_falciparum_Stanford	251123	251262	+	bait_16121
Plasmodium_falciparum_3D7|MAL12|2005-09-26|ds-DNA|Plasmodium_falciparum_Stanford	251325	251464	+	bait_2187
Plasmodium_falciparum_3D7|MAL12|2005-09-26|ds-DNA|Plasmodium_falciparum_Stanford	253568	253707	+	bait_2189
Plasmodium_falciparum_3D7|MAL12|2005-09-26|ds-DNA|Plasmodium_falciparum_Stanford	256672	256811	+	bait_13064
Plasmodium_falciparum_3D7|MAL12|2005-09-26|ds-DNA|Plasmodium_falciparum_Stanford	258924	259063	+	bait_19847
Plasmodium_falciparum_3D7|MAL12|2005-09-26|ds-DNA|Plasmodium_falciparum_Stanford	259111	259250	+	bait_20574
Plasmodium_falciparum_3D7|MAL12|2005-09-26|ds-DNA|Plasmodium_falciparum_Stanford	259674	259813	+	bait_17934
Plasmodium_falciparum_3D7|MAL12|2005-09-26|ds-DNA|Plasmodium_falciparum_Stanford	260543	260682	+	bait_9875
Plasmodium_falciparum_3D7|MAL12|2005-09-26|ds-DNA|Plasmodium_falciparum_Stanford	261895	262034	+	bait_10526
Plasmodium_falciparum_3D7|MAL12|2005-09-26|ds-DNA|Plasmodium_falciparum_Stanford	262199	262338	+	bait_17287
Plasmodium_falciparum_3D7|MAL12|2005-09-26|ds-DNA|Plasmodium_falciparum_Stanford	262891	263030	+	bait_4699
Plasmodium_falciparum_3D7|MAL12|2005-09-26|ds-DNA|Plasmodium_falciparum_Stanford	263526	263665	+	bait_9857
Plasmodium_falciparum_3D7|MAL12|2005-09-26|ds-DNA|Plasmodium_falciparum_Stanford	263581	263720	+	bait_19844
Plasmodium_falciparum_3D7|MAL12|2005-09-26|ds-DNA|Plasmodium_falciparum_Stanford	263880	264019	+	bait_615
Plasmodium_falciparum_3D7|MAL12|2005-09-26|ds-DNA|Plasmodium_falciparum_Stanford	264691	264830	+	bait_20956
Plasmodium_falciparum_3D7|MAL12|2005-09-26|ds-DNA|Plasmodium_falciparum_Stanford	266168	266307	+	bait_17935
Plasmodium_falciparum_3D7|MAL12|2005-09-26|ds-DNA|Plasmodium_falciparum_Stanford	266181	266320	+	bait_16166
Plasmodium_falciparum_3D7|MAL12|2005-09-26|ds-DNA|Plasmodium_falciparum_Stanford	266739	266878	+	bait_17937
Plasmodium_falciparum_3D7|MAL12|2005-09-26|ds-DNA|Plasmodium_falciparum_Stanford	269920	270059	+	bait_322
Plasmodium_falciparum_3D7|MAL12|2005-09-26|ds-DNA|Plasmodium_falciparum_Stanford	270686	270825	+	bait_15614
Plasmodium_falciparum_3D7|MAL12|2005-09-26|ds-DNA|Plasmodium_falciparum_Stanford	271114	271253	+	bait_2915
Plasmodium_falciparum_3D7|MAL12|2005-09-26|ds-DNA|Plasmodium_falciparum_Stanford	272003	272142	+	bait_6400
Plasmodium_falciparum_3D7|MAL12|2005-09-26|ds-DNA|Plasmodium_falciparum_Stanford	272307	272446	+	bait_15625
Plasmodium_falciparum_3D7|MAL12|2005-09-26|ds-DNA|Plasmodium_falciparum_Stanford	272593	272732	+	bait_21964
Plasmodium_falciparum_3D7|MAL12|2005-09-26|ds-DNA|Plasmodium_falciparum_Stanford	272919	273058	+	bait_5466
Plasmodium_falciparum_3D7|MAL12|2005-09-26|ds-DNA|Plasmodium_falciparum_Stanford	273169	273308	+	bait_19647
Plasmodium_falciparum_3D7|MAL12|2005-09-26|ds-DNA|Plasmodium_falciparum_Stanford	273557	273696	+	bait_14052
Plasmodium_falciparum_3D7|MAL12|2005-09-26|ds-DNA|Plasmodium_falciparum_Stanford	273673	273812	+	bait_9812
Plasmodium_falciparum_3D7|MAL12|2005-09-26|ds-DNA|Plasmodium_falciparum_Stanford	273788	273927	+	bait_23121
Plasmodium_falciparum_3D7|MAL12|2005-09-26|ds-DNA|Plasmodium_falciparum_Stanford	274053	274192	+	bait_20583
Plasmodium_falciparum_3D7|MAL12|2005-09-26|ds-DNA|Plasmodium_falciparum_Stanford	274321	274460	+	bait_13019
Plasmodium_falciparum_3D7|MAL12|2005-09-26|ds-DNA|Plasmodium_falciparum_Stanford	274620	274759	+	bait_11830
Plasmodium_falciparum_3D7|MAL12|2005-09-26|ds-DNA|Plasmodium_falciparum_Stanford	275757	275896	+	bait_15254
Plasmodium_falciparum_3D7|MAL12|2005-09-26|ds-DNA|Plasmodium_falciparum_Stanford	277202	277341	+	bait_15255
Plasmodium_falciparum_3D7|MAL12|2005-09-26|ds-DNA|Plasmodium_falciparum_Stanford	277470	277609	+	bait_9925
Plasmodium_falciparum_3D7|MAL12|2005-09-26|ds-DNA|Plasmodium_falciparum_Stanford	277832	277971	+	bait_14024
Plasmodium_falciparum_3D7|MAL12|2005-09-26|ds-DNA|Plasmodium_falciparum_Stanford	279225	279364	+	bait_17944
Plasmodium_falciparum_3D7|MAL12|2005-09-26|ds-DNA|Plasmodium_falciparum_Stanford	284434	284573	+	bait_7105
Plasmodium_falciparum_3D7|MAL12|2005-09-26|ds-DNA|Plasmodium_falciparum_Stanford	285090	285229	+	bait_9501
Plasmodium_falciparum_3D7|MAL12|2005-09-26|ds-DNA|Plasmodium_falciparum_Stanford	285898	286037	+	bait_6435
Plasmodium_falciparum_3D7|MAL12|2005-09-26|ds-DNA|Plasmodium_falciparum_Stanford	286137	286276	+	bait_15273
Plasmodium_falciparum_3D7|MAL12|2005-09-26|ds-DNA|Plasmodium_falciparum_Stanford	288941	289080	+	bait_2293
Plasmodium_falciparum_3D7|MAL12|2005-09-26|ds-DNA|Plasmodium_falciparum_Stanford	290602	290741	+	bait_5503
Plasmodium_falciparum_3D7|MAL12|2005-09-26|ds-DNA|Plasmodium_falciparum_Stanford	291285	291424	+	bait_5506
Plasmodium_falciparum_3D7|MAL12|2005-09-26|ds-DNA|Plasmodium_falciparum_Stanford	293330	293469	+	bait_13486
Plasmodium_falciparum_3D7|MAL12|2005-09-26|ds-DNA|Plasmodium_falciparum_Stanford	295029	295168	+	bait_17947
Plasmodium_falciparum_3D7|MAL12|2005-09-26|ds-DNA|Plasmodium_falciparum_Stanford	295897	296036	+	bait_15277
Plasmodium_falciparum_3D7|MAL12|2005-09-26|ds-DNA|Plasmodium_falciparum_Stanford	296134	296273	+	bait_17949
Plasmodium_falciparum_3D7|MAL12|2005-09-26|ds-DNA|Plasmodium_falciparum_Stanford	297041	297180	+	bait_21890
Plasmodium_falciparum_3D7|MAL12|2005-09-26|ds-DNA|Plasmodium_falciparum_Stanford	297101	297240	+	bait_23995
Plasmodium_falciparum_3D7|MAL12|2005-09-26|ds-DNA|Plasmodium_falciparum_Stanford	301906	302045	+	bait_19142
Plasmodium_falciparum_3D7|MAL12|2005-09-26|ds-DNA|Plasmodium_falciparum_Stanford	303108	303247	+	bait_838
Plasmodium_falciparum_3D7|MAL12|2005-09-26|ds-DNA|Plasmodium_falciparum_Stanford	309234	309373	+	bait_4041
Plasmodium_falciparum_3D7|MAL12|2005-09-26|ds-DNA|Plasmodium_falciparum_Stanford	309356	309495	+	bait_11877
Plasmodium_falciparum_3D7|MAL12|2005-09-26|ds-DNA|Plasmodium_falciparum_Stanford	310810	310949	+	bait_9413
Plasmodium_falciparum_3D7|MAL12|2005-09-26|ds-DNA|Plasmodium_falciparum_Stanford	311070	311209	+	bait_11878
Plasmodium_falciparum_3D7|MAL12|2005-09-26|ds-DNA|Plasmodium_falciparum_Stanford	311303	311442	+	bait_9425
Plasmodium_falciparum_3D7|MAL12|2005-09-26|ds-DNA|Plasmodium_falciparum_Stanford	311635	311774	+	bait_6305
Plasmodium_falciparum_3D7|MAL12|2005-09-26|ds-DNA|Plasmodium_falciparum_Stanford	312372	312511	+	bait_15170
Plasmodium_falciparum_3D7|MAL12|2005-09-26|ds-DNA|Plasmodium_falciparum_Stanford	314084	314223	+	bait_8440
Plasmodium_falciparum_3D7|MAL12|2005-09-26|ds-DNA|Plasmodium_falciparum_Stanford	315617	315756	+	bait_17248
Plasmodium_falciparum_3D7|MAL12|2005-09-26|ds-DNA|Plasmodium_falciparum_Stanford	317301	317440	+	bait_15212
Plasmodium_falciparum_3D7|MAL12|2005-09-26|ds-DNA|Plasmodium_falciparum_Stanford	317437	317576	+	bait_13036
Plasmodium_falciparum_3D7|MAL12|2005-09-26|ds-DNA|Plasmodium_falciparum_Stanford	320930	321069	+	bait_4093
Plasmodium_falciparum_3D7|MAL12|2005-09-26|ds-DNA|Plasmodium_falciparum_Stanford	321448	321587	+	bait_6316
Plasmodium_falciparum_3D7|MAL12|2005-09-26|ds-DNA|Plasmodium_falciparum_Stanford	324792	324931	+	bait_15226
Plasmodium_falciparum_3D7|MAL12|2005-09-26|ds-DNA|Plasmodium_falciparum_Stanford	324943	325082	+	bait_16085
Plasmodium_falciparum_3D7|MAL12|2005-09-26|ds-DNA|Plasmodium_falciparum_Stanford	325525	325664	+	bait_11853
Plasmodium_falciparum_3D7|MAL12|2005-09-26|ds-DNA|Plasmodium_falciparum_Stanford	326145	326284	+	bait_3185
Plasmodium_falciparum_3D7|MAL12|2005-09-26|ds-DNA|Plasmodium_falciparum_Stanford	326348	326487	+	bait_10685
Plasmodium_falciparum_3D7|MAL12|2005-09-26|ds-DNA|Plasmodium_falciparum_Stanford	330973	331112	+	bait_10686
Plasmodium_falciparum_3D7|MAL12|2005-09-26|ds-DNA|Plasmodium_falciparum_Stanford	333648	333787	+	bait_4257
Plasmodium_falciparum_3D7|MAL12|2005-09-26|ds-DNA|Plasmodium_falciparum_Stanford	335049	335188	+	bait_7079
Plasmodium_falciparum_3D7|MAL12|2005-09-26|ds-DNA|Plasmodium_falciparum_Stanford	337246	337385	+	bait_8464
Plasmodium_falciparum_3D7|MAL12|2005-09-26|ds-DNA|Plasmodium_falciparum_Stanford	343711	343850	+	bait_9681
Plasmodium_falciparum_3D7|MAL12|2005-09-26|ds-DNA|Plasmodium_falciparum_Stanford	343950	344089	+	bait_10704
Plasmodium_falciparum_3D7|MAL12|2005-09-26|ds-DNA|Plasmodium_falciparum_Stanford	344224	344363	+	bait_19357
Plasmodium_falciparum_3D7|MAL12|2005-09-26|ds-DNA|Plasmodium_falciparum_Stanford	344699	344838	+	bait_6847
Plasmodium_falciparum_3D7|MAL12|2005-09-26|ds-DNA|Plasmodium_falciparum_Stanford	345964	346103	+	bait_13539
Plasmodium_falciparum_3D7|MAL12|2005-09-26|ds-DNA|Plasmodium_falciparum_Stanford	346618	346757	+	bait_21445
Plasmodium_falciparum_3D7|MAL12|2005-09-26|ds-DNA|Plasmodium_falciparum_Stanford	346688	346827	+	bait_19364
Plasmodium_falciparum_3D7|MAL12|2005-09-26|ds-DNA|Plasmodium_falciparum_Stanford	347506	347645	+	bait_831
Plasmodium_falciparum_3D7|MAL12|2005-09-26|ds-DNA|Plasmodium_falciparum_Stanford	347734	347873	+	bait_166
Plasmodium_falciparum_3D7|MAL12|2005-09-26|ds-DNA|Plasmodium_falciparum_Stanford	348272	348411	+	bait_5603
Plasmodium_falciparum_3D7|MAL12|2005-09-26|ds-DNA|Plasmodium_falciparum_Stanford	348565	348704	+	bait_19366
Plasmodium_falciparum_3D7|MAL12|2005-09-26|ds-DNA|Plasmodium_falciparum_Stanford	348935	349074	+	bait_12886
Plasmodium_falciparum_3D7|MAL12|2005-09-26|ds-DNA|Plasmodium_falciparum_Stanford	349705	349844	+	bait_17276
Plasmodium_falciparum_3D7|MAL12|2005-09-26|ds-DNA|Plasmodium_falciparum_Stanford	350308	350447	+	bait_21330
Plasmodium_falciparum_3D7|MAL12|2005-09-26|ds-DNA|Plasmodium_falciparum_Stanford	350723	350862	+	bait_13526
Plasmodium_falciparum_3D7|MAL12|2005-09-26|ds-DNA|Plasmodium_falciparum_Stanford	351885	352024	+	bait_17273
Plasmodium_falciparum_3D7|MAL12|2005-09-26|ds-DNA|Plasmodium_falciparum_Stanford	352159	352298	+	bait_8389
Plasmodium_falciparum_3D7|MAL12|2005-09-26|ds-DNA|Plasmodium_falciparum_Stanford	352264	352403	+	bait_17272
Plasmodium_falciparum_3D7|MAL12|2005-09-26|ds-DNA|Plasmodium_falciparum_Stanford	352522	352661	+	bait_13507
Plasmodium_falciparum_3D7|MAL12|2005-09-26|ds-DNA|Plasmodium_falciparum_Stanford	352738	352877	+	bait_12882
Plasmodium_falciparum_3D7|MAL12|2005-09-26|ds-DNA|Plasmodium_falciparum_Stanford	353097	353236	+	bait_10747
Plasmodium_falciparum_3D7|MAL12|2005-09-26|ds-DNA|Plasmodium_falciparum_Stanford	353119	353258	+	bait_11965
Plasmodium_falciparum_3D7|MAL12|2005-09-26|ds-DNA|Plasmodium_falciparum_Stanford	353378	353517	+	bait_10751
Plasmodium_falciparum_3D7|MAL12|2005-09-26|ds-DNA|Plasmodium_falciparum_Stanford	353660	353799	+	bait_11952
Plasmodium_falciparum_3D7|MAL12|2005-09-26|ds-DNA|Plasmodium_falciparum_Stanford	353894	354033	+	bait_13496
Plasmodium_falciparum_3D7|MAL12|2005-09-26|ds-DNA|Plasmodium_falciparum_Stanford	355920	356059	+	bait_16113
Plasmodium_falciparum_3D7|MAL12|2005-09-26|ds-DNA|Plasmodium_falciparum_Stanford	357992	358131	+	bait_10756
Plasmodium_falciparum_3D7|MAL12|2005-09-26|ds-DNA|Plasmodium_falciparum_Stanford	358414	358553	+	bait_5588
Plasmodium_falciparum_3D7|MAL12|2005-09-26|ds-DNA|Plasmodium_falciparum_Stanford	359274	359413	+	bait_8413
Plasmodium_falciparum_3D7|MAL12|2005-09-26|ds-DNA|Plasmodium_falciparum_Stanford	360029	360168	+	bait_6362
Plasmodium_falciparum_3D7|MAL12|2005-09-26|ds-DNA|Plasmodium_falciparum_Stanford	360342	360481	+	bait_13674
Plasmodium_falciparum_3D7|MAL12|2005-09-26|ds-DNA|Plasmodium_falciparum_Stanford	361924	362063	+	bait_9615
Plasmodium_falciparum_3D7|MAL12|2005-09-26|ds-DNA|Plasmodium_falciparum_Stanford	363230	363369	+	bait_12873
Plasmodium_falciparum_3D7|MAL12|2005-09-26|ds-DNA|Plasmodium_falciparum_Stanford	363713	363852	+	bait_9712
Plasmodium_falciparum_3D7|MAL12|2005-09-26|ds-DNA|Plasmodium_falciparum_Stanford	365025	365164	+	bait_8745
Plasmodium_falciparum_3D7|MAL12|2005-09-26|ds-DNA|Plasmodium_falciparum_Stanford	365606	365745	+	bait_11912
Plasmodium_falciparum_3D7|MAL12|2005-09-26|ds-DNA|Plasmodium_falciparum_Stanford	366419	366558	+	bait_2243
Plasmodium_falciparum_3D7|MAL12|2005-09-26|ds-DNA|Plasmodium_falciparum_Stanford	366800	366939	+	bait_5572
Plasmodium_falciparum_3D7|MAL12|2005-09-26|ds-DNA|Plasmodium_falciparum_Stanford	369813	369952	+	bait_11910
Plasmodium_falciparum_3D7|MAL12|2005-09-26|ds-DNA|Plasmodium_falciparum_Stanford	372030	372169	+	bait_12821
Plasmodium_falciparum_3D7|MAL12|2005-09-26|ds-DNA|Plasmodium_falciparum_Stanford	373301	373440	+	bait_11905
Plasmodium_falciparum_3D7|MAL12|2005-09-26|ds-DNA|Plasmodium_falciparum_Stanford	375384	375523	+	bait_11686
Plasmodium_falciparum_3D7|MAL12|2005-09-26|ds-DNA|Plasmodium_falciparum_Stanford	375731	375870	+	bait_17669
Plasmodium_falciparum_3D7|MAL12|2005-09-26|ds-DNA|Plasmodium_falciparum_Stanford	376231	376370	+	bait_855
Plasmodium_falciparum_3D7|MAL12|2005-09-26|ds-DNA|Plasmodium_falciparum_Stanford	376610	376749	+	bait_11682
Plasmodium_falciparum_3D7|MAL12|2005-09-26|ds-DNA|Plasmodium_falciparum_Stanford	377017	377156	+	bait_16105
Plasmodium_falciparum_3D7|MAL12|2005-09-26|ds-DNA|Plasmodium_falciparum_Stanford	377321	377460	+	bait_8691
Plasmodium_falciparum_3D7|MAL12|2005-09-26|ds-DNA|Plasmodium_falciparum_Stanford	378430	378569	+	bait_17906
Plasmodium_falciparum_3D7|MAL12|2005-09-26|ds-DNA|Plasmodium_falciparum_Stanford	378546	378685	+	bait_6490
Plasmodium_falciparum_3D7|MAL12|2005-09-26|ds-DNA|Plasmodium_falciparum_Stanford	379258	379397	+	bait_9796
Plasmodium_falciparum_3D7|MAL12|2005-09-26|ds-DNA|Plasmodium_falciparum_Stanford	379906	380045	+	bait_9808
Plasmodium_falciparum_3D7|MAL12|2005-09-26|ds-DNA|Plasmodium_falciparum_Stanford	380700	380839	+	bait_6489
Plasmodium_falciparum_3D7|MAL12|2005-09-26|ds-DNA|Plasmodium_falciparum_Stanford	380915	381054	+	bait_975
Plasmodium_falciparum_3D7|MAL12|2005-09-26|ds-DNA|Plasmodium_falciparum_Stanford	381715	381854	+	bait_16103
Plasmodium_falciparum_3D7|MAL12|2005-09-26|ds-DNA|Plasmodium_falciparum_Stanford	381881	382020	+	bait_15370
Plasmodium_falciparum_3D7|MAL12|2005-09-26|ds-DNA|Plasmodium_falciparum_Stanford	382307	382446	+	bait_4170
Plasmodium_falciparum_3D7|MAL12|2005-09-26|ds-DNA|Plasmodium_falciparum_Stanford	384365	384504	+	bait_13669
Plasmodium_falciparum_3D7|MAL12|2005-09-26|ds-DNA|Plasmodium_falciparum_Stanford	386008	386147	+	bait_6955
Plasmodium_falciparum_3D7|MAL12|2005-09-26|ds-DNA|Plasmodium_falciparum_Stanford	386878	387017	+	bait_21347
Plasmodium_falciparum_3D7|MAL12|2005-09-26|ds-DNA|Plasmodium_falciparum_Stanford	387097	387236	+	bait_6470
Plasmodium_falciparum_3D7|MAL12|2005-09-26|ds-DNA|Plasmodium_falciparum_Stanford	387471	387610	+	bait_315
Plasmodium_falciparum_3D7|MAL12|2005-09-26|ds-DNA|Plasmodium_falciparum_Stanford	388654	388793	+	bait_17910
Plasmodium_falciparum_3D7|MAL12|2005-09-26|ds-DNA|Plasmodium_falciparum_Stanford	389020	389159	+	bait_6467
Plasmodium_falciparum_3D7|MAL12|2005-09-26|ds-DNA|Plasmodium_falciparum_Stanford	392359	392498	+	bait_19271
Plasmodium_falciparum_3D7|MAL12|2005-09-26|ds-DNA|Plasmodium_falciparum_Stanford	393206	393345	+	bait_10671
Plasmodium_falciparum_3D7|MAL12|2005-09-26|ds-DNA|Plasmodium_falciparum_Stanford	398314	398453	+	bait_8760
Plasmodium_falciparum_3D7|MAL12|2005-09-26|ds-DNA|Plasmodium_falciparum_Stanford	398543	398682	+	bait_4204
Plasmodium_falciparum_3D7|MAL12|2005-09-26|ds-DNA|Plasmodium_falciparum_Stanford	398855	398994	+	bait_8764
Plasmodium_falciparum_3D7|MAL12|2005-09-26|ds-DNA|Plasmodium_falciparum_Stanford	399254	399393	+	bait_10674
Plasmodium_falciparum_3D7|MAL12|2005-09-26|ds-DNA|Plasmodium_falciparum_Stanford	400143	400282	+	bait_3500
Plasmodium_falciparum_3D7|MAL12|2005-09-26|ds-DNA|Plasmodium_falciparum_Stanford	401035	401174	+	bait_12847
Plasmodium_falciparum_3D7|MAL12|2005-09-26|ds-DNA|Plasmodium_falciparum_Stanford	401375	401514	+	bait_802
Plasmodium_falciparum_3D7|MAL12|2005-09-26|ds-DNA|Plasmodium_falciparum_Stanford	402340	402479	+	bait_22545
Plasmodium_falciparum_3D7|MAL12|2005-09-26|ds-DNA|Plasmodium_falciparum_Stanford	402474	402613	+	bait_6508
Plasmodium_falciparum_3D7|MAL12|2005-09-26|ds-DNA|Plasmodium_falciparum_Stanford	402635	402774	+	bait_3509
Plasmodium_falciparum_3D7|MAL12|2005-09-26|ds-DNA|Plasmodium_falciparum_Stanford	403796	403935	+	bait_9331
Plasmodium_falciparum_3D7|MAL12|2005-09-26|ds-DNA|Plasmodium_falciparum_Stanford	403819	403958	+	bait_9355
Plasmodium_falciparum_3D7|MAL12|2005-09-26|ds-DNA|Plasmodium_falciparum_Stanford	404505	404644	+	bait_15299
Plasmodium_falciparum_3D7|MAL12|2005-09-26|ds-DNA|Plasmodium_falciparum_Stanford	404726	404865	+	bait_2804
Plasmodium_falciparum_3D7|MAL12|2005-09-26|ds-DNA|Plasmodium_falciparum_Stanford	406189	406328	+	bait_15840
Plasmodium_falciparum_3D7|MAL12|2005-09-26|ds-DNA|Plasmodium_falciparum_Stanford	407306	407445	+	bait_1626
Plasmodium_falciparum_3D7|MAL12|2005-09-26|ds-DNA|Plasmodium_falciparum_Stanford	407711	407850	+	bait_17635
Plasmodium_falciparum_3D7|MAL12|2005-09-26|ds-DNA|Plasmodium_falciparum_Stanford	414920	415059	+	bait_3515
Plasmodium_falciparum_3D7|MAL12|2005-09-26|ds-DNA|Plasmodium_falciparum_Stanford	415836	415975	+	bait_9210
Plasmodium_falciparum_3D7|MAL12|2005-09-26|ds-DNA|Plasmodium_falciparum_Stanford	417000	417139	+	bait_15652
Plasmodium_falciparum_3D7|MAL12|2005-09-26|ds-DNA|Plasmodium_falciparum_Stanford	417494	417633	+	bait_17658
Plasmodium_falciparum_3D7|MAL12|2005-09-26|ds-DNA|Plasmodium_falciparum_Stanford	418470	418609	+	bait_23511
Plasmodium_falciparum_3D7|MAL12|2005-09-26|ds-DNA|Plasmodium_falciparum_Stanford	418753	418892	+	bait_19266
Plasmodium_falciparum_3D7|MAL12|2005-09-26|ds-DNA|Plasmodium_falciparum_Stanford	421436	421575	+	bait_13719
Plasmodium_falciparum_3D7|MAL12|2005-09-26|ds-DNA|Plasmodium_falciparum_Stanford	422015	422154	+	bait_20502
Plasmodium_falciparum_3D7|MAL12|2005-09-26|ds-DNA|Plasmodium_falciparum_Stanford	424662	424801	+	bait_10639
Plasmodium_falciparum_3D7|MAL12|2005-09-26|ds-DNA|Plasmodium_falciparum_Stanford	427267	427406	+	bait_21782
Plasmodium_falciparum_3D7|MAL12|2005-09-26|ds-DNA|Plasmodium_falciparum_Stanford	427340	427479	+	bait_5108
Plasmodium_falciparum_3D7|MAL12|2005-09-26|ds-DNA|Plasmodium_falciparum_Stanford	427413	427552	+	bait_10635
Plasmodium_falciparum_3D7|MAL12|2005-09-26|ds-DNA|Plasmodium_falciparum_Stanford	427716	427855	+	bait_19318
Plasmodium_falciparum_3D7|MAL12|2005-09-26|ds-DNA|Plasmodium_falciparum_Stanford	427834	427973	+	bait_6506
Plasmodium_falciparum_3D7|MAL12|2005-09-26|ds-DNA|Plasmodium_falciparum_Stanford	428395	428534	+	bait_12196
Plasmodium_falciparum_3D7|MAL12|2005-09-26|ds-DNA|Plasmodium_falciparum_Stanford	428776	428915	+	bait_12934
Plasmodium_falciparum_3D7|MAL12|2005-09-26|ds-DNA|Plasmodium_falciparum_Stanford	430027	430166	+	bait_23746
Plasmodium_falciparum_3D7|MAL12|2005-09-26|ds-DNA|Plasmodium_falciparum_Stanford	430267	430406	+	bait_24031
Plasmodium_falciparum_3D7|MAL12|2005-09-26|ds-DNA|Plasmodium_falciparum_Stanford	430613	430752	+	bait_20505
Plasmodium_falciparum_3D7|MAL12|2005-09-26|ds-DNA|Plasmodium_falciparum_Stanford	430870	431009	+	bait_24181
Plasmodium_falciparum_3D7|MAL12|2005-09-26|ds-DNA|Plasmodium_falciparum_Stanford	432284	432423	+	bait_284
Plasmodium_falciparum_3D7|MAL12|2005-09-26|ds-DNA|Plasmodium_falciparum_Stanford	432800	432939	+	bait_15466
Plasmodium_falciparum_3D7|MAL12|2005-09-26|ds-DNA|Plasmodium_falciparum_Stanford	436764	436903	+	bait_15825
Plasmodium_falciparum_3D7|MAL12|2005-09-26|ds-DNA|Plasmodium_falciparum_Stanford	437207	437346	+	bait_21318
Plasmodium_falciparum_3D7|MAL12|2005-09-26|ds-DNA|Plasmodium_falciparum_Stanford	438207	438346	+	bait_17645
Plasmodium_falciparum_3D7|MAL12|2005-09-26|ds-DNA|Plasmodium_falciparum_Stanford	438867	439006	+	bait_271
Plasmodium_falciparum_3D7|MAL12|2005-09-26|ds-DNA|Plasmodium_falciparum_Stanford	439616	439755	+	bait_2779
Plasmodium_falciparum_3D7|MAL12|2005-09-26|ds-DNA|Plasmodium_falciparum_Stanford	440227	440366	+	bait_7736
Plasmodium_falciparum_3D7|MAL12|2005-09-26|ds-DNA|Plasmodium_falciparum_Stanford	440319	440458	+	bait_6516
Plasmodium_falciparum_3D7|MAL12|2005-09-26|ds-DNA|Plasmodium_falciparum_Stanford	441504	441643	+	bait_8889
Plasmodium_falciparum_3D7|MAL12|2005-09-26|ds-DNA|Plasmodium_falciparum_Stanford	441778	441917	+	bait_17728
Plasmodium_falciparum_3D7|MAL12|2005-09-26|ds-DNA|Plasmodium_falciparum_Stanford	442382	442521	+	bait_17729
Plasmodium_falciparum_3D7|MAL12|2005-09-26|ds-DNA|Plasmodium_falciparum_Stanford	443150	443289	+	bait_1676
Plasmodium_falciparum_3D7|MAL12|2005-09-26|ds-DNA|Plasmodium_falciparum_Stanford	444259	444398	+	bait_12949
Plasmodium_falciparum_3D7|MAL12|2005-09-26|ds-DNA|Plasmodium_falciparum_Stanford	445559	445698	+	bait_465
Plasmodium_falciparum_3D7|MAL12|2005-09-26|ds-DNA|Plasmodium_falciparum_Stanford	445825	445964	+	bait_17730
Plasmodium_falciparum_3D7|MAL12|2005-09-26|ds-DNA|Plasmodium_falciparum_Stanford	446232	446371	+	bait_13598
Plasmodium_falciparum_3D7|MAL12|2005-09-26|ds-DNA|Plasmodium_falciparum_Stanford	446516	446655	+	bait_2843
Plasmodium_falciparum_3D7|MAL12|2005-09-26|ds-DNA|Plasmodium_falciparum_Stanford	446543	446682	+	bait_2846
Plasmodium_falciparum_3D7|MAL12|2005-09-26|ds-DNA|Plasmodium_falciparum_Stanford	446993	447132	+	bait_7679
Plasmodium_falciparum_3D7|MAL12|2005-09-26|ds-DNA|Plasmodium_falciparum_Stanford	447172	447311	+	bait_6520
Plasmodium_falciparum_3D7|MAL12|2005-09-26|ds-DNA|Plasmodium_falciparum_Stanford	447591	447730	+	bait_4014
Plasmodium_falciparum_3D7|MAL12|2005-09-26|ds-DNA|Plasmodium_falciparum_Stanford	449981	450120	+	bait_3326
Plasmodium_falciparum_3D7|MAL12|2005-09-26|ds-DNA|Plasmodium_falciparum_Stanford	451553	451692	+	bait_6890
Plasmodium_falciparum_3D7|MAL12|2005-09-26|ds-DNA|Plasmodium_falciparum_Stanford	451886	452025	+	bait_470
Plasmodium_falciparum_3D7|MAL12|2005-09-26|ds-DNA|Plasmodium_falciparum_Stanford	452192	452331	+	bait_3331
Plasmodium_falciparum_3D7|MAL12|2005-09-26|ds-DNA|Plasmodium_falciparum_Stanford	452809	452948	+	bait_15546
Plasmodium_falciparum_3D7|MAL12|2005-09-26|ds-DNA|Plasmodium_falciparum_Stanford	453203	453342	+	bait_1649
Plasmodium_falciparum_3D7|MAL12|2005-09-26|ds-DNA|Plasmodium_falciparum_Stanford	453316	453455	+	bait_3939
Plasmodium_falciparum_3D7|MAL12|2005-09-26|ds-DNA|Plasmodium_falciparum_Stanford	453533	453672	+	bait_3934
Plasmodium_falciparum_3D7|MAL12|2005-09-26|ds-DNA|Plasmodium_falciparum_Stanford	454062	454201	+	bait_12260
Plasmodium_falciparum_3D7|MAL12|2005-09-26|ds-DNA|Plasmodium_falciparum_Stanford	455696	455835	+	bait_987
Plasmodium_falciparum_3D7|MAL12|2005-09-26|ds-DNA|Plasmodium_falciparum_Stanford	459384	459523	+	bait_12209
Plasmodium_falciparum_3D7|MAL12|2005-09-26|ds-DNA|Plasmodium_falciparum_Stanford	459714	459853	+	bait_10666
Plasmodium_falciparum_3D7|MAL12|2005-09-26|ds-DNA|Plasmodium_falciparum_Stanford	460103	460242	+	bait_6943
Plasmodium_falciparum_3D7|MAL12|2005-09-26|ds-DNA|Plasmodium_falciparum_Stanford	460201	460340	+	bait_12017
Plasmodium_falciparum_3D7|MAL12|2005-09-26|ds-DNA|Plasmodium_falciparum_Stanford	460280	460419	+	bait_7668
Plasmodium_falciparum_3D7|MAL12|2005-09-26|ds-DNA|Plasmodium_falciparum_Stanford	461065	461204	+	bait_14803
Plasmodium_falciparum_3D7|MAL12|2005-09-26|ds-DNA|Plasmodium_falciparum_Stanford	461363	461502	+	bait_22824
Plasmodium_falciparum_3D7|MAL12|2005-09-26|ds-DNA|Plasmodium_falciparum_Stanford	465354	465493	+	bait_6952
Plasmodium_falciparum_3D7|MAL12|2005-09-26|ds-DNA|Plasmodium_falciparum_Stanford	465802	465941	+	bait_1651
Plasmodium_falciparum_3D7|MAL12|2005-09-26|ds-DNA|Plasmodium_falciparum_Stanford	467879	468018	+	bait_17745
Plasmodium_falciparum_3D7|MAL12|2005-09-26|ds-DNA|Plasmodium_falciparum_Stanford	469073	469212	+	bait_21313
Plasmodium_falciparum_3D7|MAL12|2005-09-26|ds-DNA|Plasmodium_falciparum_Stanford	470147	470286	+	bait_7701
Plasmodium_falciparum_3D7|MAL12|2005-09-26|ds-DNA|Plasmodium_falciparum_Stanford	470812	470951	+	bait_5373
Plasmodium_falciparum_3D7|MAL12|2005-09-26|ds-DNA|Plasmodium_falciparum_Stanford	472753	472892	+	bait_14674
Plasmodium_falciparum_3D7|MAL12|2005-09-26|ds-DNA|Plasmodium_falciparum_Stanford	473783	473922	+	bait_12897
Plasmodium_falciparum_3D7|MAL12|2005-09-26|ds-DNA|Plasmodium_falciparum_Stanford	476571	476710	+	bait_19343
Plasmodium_falciparum_3D7|MAL12|2005-09-26|ds-DNA|Plasmodium_falciparum_Stanford	476686	476825	+	bait_5385
Plasmodium_falciparum_3D7|MAL12|2005-09-26|ds-DNA|Plasmodium_falciparum_Stanford	477584	477723	+	bait_5351
Plasmodium_falciparum_3D7|MAL12|2005-09-26|ds-DNA|Plasmodium_falciparum_Stanford	480005	480144	+	bait_44
Plasmodium_falciparum_3D7|MAL12|2005-09-26|ds-DNA|Plasmodium_falciparum_Stanford	480916	481055	+	bait_10575
Plasmodium_falciparum_3D7|MAL12|2005-09-26|ds-DNA|Plasmodium_falciparum_Stanford	481262	481401	+	bait_9528
Plasmodium_falciparum_3D7|MAL12|2005-09-26|ds-DNA|Plasmodium_falciparum_Stanford	481523	481662	+	bait_12913
Plasmodium_falciparum_3D7|MAL12|2005-09-26|ds-DNA|Plasmodium_falciparum_Stanford	481776	481915	+	bait_9409
Plasmodium_falciparum_3D7|MAL12|2005-09-26|ds-DNA|Plasmodium_falciparum_Stanford	481855	481994	+	bait_6492
Plasmodium_falciparum_3D7|MAL12|2005-09-26|ds-DNA|Plasmodium_falciparum_Stanford	482134	482273	+	bait_6531
Plasmodium_falciparum_3D7|MAL12|2005-09-26|ds-DNA|Plasmodium_falciparum_Stanford	482332	482471	+	bait_12087
Plasmodium_falciparum_3D7|MAL12|2005-09-26|ds-DNA|Plasmodium_falciparum_Stanford	484051	484190	+	bait_22044
Plasmodium_falciparum_3D7|MAL12|2005-09-26|ds-DNA|Plasmodium_falciparum_Stanford	484313	484452	+	bait_23076
Plasmodium_falciparum_3D7|MAL12|2005-09-26|ds-DNA|Plasmodium_falciparum_Stanford	485881	486020	+	bait_9730
Plasmodium_falciparum_3D7|MAL12|2005-09-26|ds-DNA|Plasmodium_falciparum_Stanford	486191	486330	+	bait_21115
Plasmodium_falciparum_3D7|MAL12|2005-09-26|ds-DNA|Plasmodium_falciparum_Stanford	487225	487364	+	bait_21396
Plasmodium_falciparum_3D7|MAL12|2005-09-26|ds-DNA|Plasmodium_falciparum_Stanford	488983	489122	+	bait_15848
Plasmodium_falciparum_3D7|MAL12|2005-09-26|ds-DNA|Plasmodium_falciparum_Stanford	490609	490748	+	bait_138
Plasmodium_falciparum_3D7|MAL12|2005-09-26|ds-DNA|Plasmodium_falciparum_Stanford	491134	491273	+	bait_21120
Plasmodium_falciparum_3D7|MAL12|2005-09-26|ds-DNA|Plasmodium_falciparum_Stanford	491243	491382	+	bait_21092
Plasmodium_falciparum_3D7|MAL12|2005-09-26|ds-DNA|Plasmodium_falciparum_Stanford	492020	492159	+	bait_6536
Plasmodium_falciparum_3D7|MAL12|2005-09-26|ds-DNA|Plasmodium_falciparum_Stanford	493706	493845	+	bait_6829
Plasmodium_falciparum_3D7|MAL12|2005-09-26|ds-DNA|Plasmodium_falciparum_Stanford	493813	493952	+	bait_2835
Plasmodium_falciparum_3D7|MAL12|2005-09-26|ds-DNA|Plasmodium_falciparum_Stanford	494138	494277	+	bait_10766
Plasmodium_falciparum_3D7|MAL12|2005-09-26|ds-DNA|Plasmodium_falciparum_Stanford	494565	494704	+	bait_15844
Plasmodium_falciparum_3D7|MAL12|2005-09-26|ds-DNA|Plasmodium_falciparum_Stanford	494907	495046	+	bait_3894
Plasmodium_falciparum_3D7|MAL12|2005-09-26|ds-DNA|Plasmodium_falciparum_Stanford	495807	495946	+	bait_15792
Plasmodium_falciparum_3D7|MAL12|2005-09-26|ds-DNA|Plasmodium_falciparum_Stanford	496974	497113	+	bait_5312
Plasmodium_falciparum_3D7|MAL12|2005-09-26|ds-DNA|Plasmodium_falciparum_Stanford	498519	498658	+	bait_6789
Plasmodium_falciparum_3D7|MAL12|2005-09-26|ds-DNA|Plasmodium_falciparum_Stanford	498621	498760	+	bait_18004
Plasmodium_falciparum_3D7|MAL12|2005-09-26|ds-DNA|Plasmodium_falciparum_Stanford	498869	499008	+	bait_20547
Plasmodium_falciparum_3D7|MAL12|2005-09-26|ds-DNA|Plasmodium_falciparum_Stanford	499160	499299	+	bait_14528
Plasmodium_falciparum_3D7|MAL12|2005-09-26|ds-DNA|Plasmodium_falciparum_Stanford	500713	500852	+	bait_9624
Plasmodium_falciparum_3D7|MAL12|2005-09-26|ds-DNA|Plasmodium_falciparum_Stanford	501710	501849	+	bait_20137
Plasmodium_falciparum_3D7|MAL12|2005-09-26|ds-DNA|Plasmodium_falciparum_Stanford	503770	503909	+	bait_1563
Plasmodium_falciparum_3D7|MAL12|2005-09-26|ds-DNA|Plasmodium_falciparum_Stanford	505322	505461	+	bait_19703
Plasmodium_falciparum_3D7|MAL12|2005-09-26|ds-DNA|Plasmodium_falciparum_Stanford	505661	505800	+	bait_21220
Plasmodium_falciparum_3D7|MAL12|2005-09-26|ds-DNA|Plasmodium_falciparum_Stanford	506015	506154	+	bait_21999
Plasmodium_falciparum_3D7|MAL12|2005-09-26|ds-DNA|Plasmodium_falciparum_Stanford	506457	506596	+	bait_23006
Plasmodium_falciparum_3D7|MAL12|2005-09-26|ds-DNA|Plasmodium_falciparum_Stanford	507091	507230	+	bait_818
Plasmodium_falciparum_3D7|MAL12|2005-09-26|ds-DNA|Plasmodium_falciparum_Stanford	508315	508454	+	bait_9655
Plasmodium_falciparum_3D7|MAL12|2005-09-26|ds-DNA|Plasmodium_falciparum_Stanford	513581	513720	+	bait_18008
Plasmodium_falciparum_3D7|MAL12|2005-09-26|ds-DNA|Plasmodium_falciparum_Stanford	513728	513867	+	bait_20143
Plasmodium_falciparum_3D7|MAL12|2005-09-26|ds-DNA|Plasmodium_falciparum_Stanford	514616	514755	+	bait_15117
Plasmodium_falciparum_3D7|MAL12|2005-09-26|ds-DNA|Plasmodium_falciparum_Stanford	515489	515628	+	bait_15786
Plasmodium_falciparum_3D7|MAL12|2005-09-26|ds-DNA|Plasmodium_falciparum_Stanford	516076	516215	+	bait_6863
Plasmodium_falciparum_3D7|MAL12|2005-09-26|ds-DNA|Plasmodium_falciparum_Stanford	518882	519021	+	bait_23004
Plasmodium_falciparum_3D7|MAL12|2005-09-26|ds-DNA|Plasmodium_falciparum_Stanford	519288	519427	+	bait_14718
Plasmodium_falciparum_3D7|MAL12|2005-09-26|ds-DNA|Plasmodium_falciparum_Stanford	522588	522727	+	bait_22529
Plasmodium_falciparum_3D7|MAL12|2005-09-26|ds-DNA|Plasmodium_falciparum_Stanford	523806	523945	+	bait_23043
Plasmodium_falciparum_3D7|MAL12|2005-09-26|ds-DNA|Plasmodium_falciparum_Stanford	524170	524309	+	bait_20186
Plasmodium_falciparum_3D7|MAL12|2005-09-26|ds-DNA|Plasmodium_falciparum_Stanford	524361	524500	+	bait_20192
Plasmodium_falciparum_3D7|MAL12|2005-09-26|ds-DNA|Plasmodium_falciparum_Stanford	525024	525163	+	bait_1034
Plasmodium_falciparum_3D7|MAL12|2005-09-26|ds-DNA|Plasmodium_falciparum_Stanford	526048	526187	+	bait_1532
Plasmodium_falciparum_3D7|MAL12|2005-09-26|ds-DNA|Plasmodium_falciparum_Stanford	526352	526491	+	bait_6865
Plasmodium_falciparum_3D7|MAL12|2005-09-26|ds-DNA|Plasmodium_falciparum_Stanford	528675	528814	+	bait_386
Plasmodium_falciparum_3D7|MAL12|2005-09-26|ds-DNA|Plasmodium_falciparum_Stanford	529344	529483	+	bait_23293
Plasmodium_falciparum_3D7|MAL12|2005-09-26|ds-DNA|Plasmodium_falciparum_Stanford	529547	529686	+	bait_20875
Plasmodium_falciparum_3D7|MAL12|2005-09-26|ds-DNA|Plasmodium_falciparum_Stanford	529563	529702	+	bait_20879
Plasmodium_falciparum_3D7|MAL12|2005-09-26|ds-DNA|Plasmodium_falciparum_Stanford	531102	531241	+	bait_18755
Plasmodium_falciparum_3D7|MAL12|2005-09-26|ds-DNA|Plasmodium_falciparum_Stanford	531527	531666	+	bait_23299
Plasmodium_falciparum_3D7|MAL12|2005-09-26|ds-DNA|Plasmodium_falciparum_Stanford	531850	531989	+	bait_19679
Plasmodium_falciparum_3D7|MAL12|2005-09-26|ds-DNA|Plasmodium_falciparum_Stanford	532083	532222	+	bait_23645
Plasmodium_falciparum_3D7|MAL12|2005-09-26|ds-DNA|Plasmodium_falciparum_Stanford	532636	532775	+	bait_15777
Plasmodium_falciparum_3D7|MAL12|2005-09-26|ds-DNA|Plasmodium_falciparum_Stanford	534912	535051	+	bait_18796
Plasmodium_falciparum_3D7|MAL12|2005-09-26|ds-DNA|Plasmodium_falciparum_Stanford	535242	535381	+	bait_15774
Plasmodium_falciparum_3D7|MAL12|2005-09-26|ds-DNA|Plasmodium_falciparum_Stanford	535693	535832	+	bait_12314
Plasmodium_falciparum_3D7|MAL12|2005-09-26|ds-DNA|Plasmodium_falciparum_Stanford	537715	537854	+	bait_6370
Plasmodium_falciparum_3D7|MAL12|2005-09-26|ds-DNA|Plasmodium_falciparum_Stanford	538356	538495	+	bait_18793
Plasmodium_falciparum_3D7|MAL12|2005-09-26|ds-DNA|Plasmodium_falciparum_Stanford	540372	540511	+	bait_1531
Plasmodium_falciparum_3D7|MAL12|2005-09-26|ds-DNA|Plasmodium_falciparum_Stanford	541754	541893	+	bait_12326
Plasmodium_falciparum_3D7|MAL12|2005-09-26|ds-DNA|Plasmodium_falciparum_Stanford	543490	543629	+	bait_12330
Plasmodium_falciparum_3D7|MAL12|2005-09-26|ds-DNA|Plasmodium_falciparum_Stanford	543732	543871	+	bait_11761
Plasmodium_falciparum_3D7|MAL12|2005-09-26|ds-DNA|Plasmodium_falciparum_Stanford	544037	544176	+	bait_15771
Plasmodium_falciparum_3D7|MAL12|2005-09-26|ds-DNA|Plasmodium_falciparum_Stanford	544424	544563	+	bait_4681
Plasmodium_falciparum_3D7|MAL12|2005-09-26|ds-DNA|Plasmodium_falciparum_Stanford	545022	545161	+	bait_18782
Plasmodium_falciparum_3D7|MAL12|2005-09-26|ds-DNA|Plasmodium_falciparum_Stanford	546131	546270	+	bait_11766
Plasmodium_falciparum_3D7|MAL12|2005-09-26|ds-DNA|Plasmodium_falciparum_Stanford	546510	546649	+	bait_1525
Plasmodium_falciparum_3D7|MAL12|2005-09-26|ds-DNA|Plasmodium_falciparum_Stanford	547266	547405	+	bait_12336
Plasmodium_falciparum_3D7|MAL12|2005-09-26|ds-DNA|Plasmodium_falciparum_Stanford	547795	547934	+	bait_17958
Plasmodium_falciparum_3D7|MAL12|2005-09-26|ds-DNA|Plasmodium_falciparum_Stanford	548080	548219	+	bait_23478
Plasmodium_falciparum_3D7|MAL12|2005-09-26|ds-DNA|Plasmodium_falciparum_Stanford	548378	548517	+	bait_15815
Plasmodium_falciparum_3D7|MAL12|2005-09-26|ds-DNA|Plasmodium_falciparum_Stanford	550325	550464	+	bait_21405
Plasmodium_falciparum_3D7|MAL12|2005-09-26|ds-DNA|Plasmodium_falciparum_Stanford	550731	550870	+	bait_6850
Plasmodium_falciparum_3D7|MAL12|2005-09-26|ds-DNA|Plasmodium_falciparum_Stanford	551370	551509	+	bait_6851
Plasmodium_falciparum_3D7|MAL12|2005-09-26|ds-DNA|Plasmodium_falciparum_Stanford	552903	553042	+	bait_19731
Plasmodium_falciparum_3D7|MAL12|2005-09-26|ds-DNA|Plasmodium_falciparum_Stanford	553467	553606	+	bait_21006
Plasmodium_falciparum_3D7|MAL12|2005-09-26|ds-DNA|Plasmodium_falciparum_Stanford	555747	555886	+	bait_6853
Plasmodium_falciparum_3D7|MAL12|2005-09-26|ds-DNA|Plasmodium_falciparum_Stanford	556014	556153	+	bait_7074
Plasmodium_falciparum_3D7|MAL12|2005-09-26|ds-DNA|Plasmodium_falciparum_Stanford	556312	556451	+	bait_2782
Plasmodium_falciparum_3D7|MAL12|2005-09-26|ds-DNA|Plasmodium_falciparum_Stanford	556426	556565	+	bait_1010
Plasmodium_falciparum_3D7|MAL12|2005-09-26|ds-DNA|Plasmodium_falciparum_Stanford	556645	556784	+	bait_21014
Plasmodium_falciparum_3D7|MAL12|2005-09-26|ds-DNA|Plasmodium_falciparum_Stanford	556997	557136	+	bait_1598
Plasmodium_falciparum_3D7|MAL12|2005-09-26|ds-DNA|Plasmodium_falciparum_Stanford	558878	559017	+	bait_24163
Plasmodium_falciparum_3D7|MAL12|2005-09-26|ds-DNA|Plasmodium_falciparum_Stanford	560038	560177	+	bait_11922
Plasmodium_falciparum_3D7|MAL12|2005-09-26|ds-DNA|Plasmodium_falciparum_Stanford	566373	566512	+	bait_14525
Plasmodium_falciparum_3D7|MAL12|2005-09-26|ds-DNA|Plasmodium_falciparum_Stanford	568814	568953	+	bait_15813
Plasmodium_falciparum_3D7|MAL12|2005-09-26|ds-DNA|Plasmodium_falciparum_Stanford	569045	569184	+	bait_14550
Plasmodium_falciparum_3D7|MAL12|2005-09-26|ds-DNA|Plasmodium_falciparum_Stanford	569448	569587	+	bait_11960
Plasmodium_falciparum_3D7|MAL12|2005-09-26|ds-DNA|Plasmodium_falciparum_Stanford	570127	570266	+	bait_14544
Plasmodium_falciparum_3D7|MAL12|2005-09-26|ds-DNA|Plasmodium_falciparum_Stanford	570416	570555	+	bait_17496
Plasmodium_falciparum_3D7|MAL12|2005-09-26|ds-DNA|Plasmodium_falciparum_Stanford	576447	576586	+	bait_24229
Plasmodium_falciparum_3D7|MAL12|2005-09-26|ds-DNA|Plasmodium_falciparum_Stanford	577872	578011	+	bait_14538
Plasmodium_falciparum_3D7|MAL12|2005-09-26|ds-DNA|Plasmodium_falciparum_Stanford	578483	578622	+	bait_19740
Plasmodium_falciparum_3D7|MAL12|2005-09-26|ds-DNA|Plasmodium_falciparum_Stanford	578763	578902	+	bait_21463
Plasmodium_falciparum_3D7|MAL12|2005-09-26|ds-DNA|Plasmodium_falciparum_Stanford	579582	579721	+	bait_17966
Plasmodium_falciparum_3D7|MAL12|2005-09-26|ds-DNA|Plasmodium_falciparum_Stanford	580385	580524	+	bait_22280
Plasmodium_falciparum_3D7|MAL12|2005-09-26|ds-DNA|Plasmodium_falciparum_Stanford	581594	581733	+	bait_440
Plasmodium_falciparum_3D7|MAL12|2005-09-26|ds-DNA|Plasmodium_falciparum_Stanford	583232	583371	+	bait_17492
Plasmodium_falciparum_3D7|MAL12|2005-09-26|ds-DNA|Plasmodium_falciparum_Stanford	583844	583983	+	bait_15354
Plasmodium_falciparum_3D7|MAL12|2005-09-26|ds-DNA|Plasmodium_falciparum_Stanford	585031	585170	+	bait_15344
Plasmodium_falciparum_3D7|MAL12|2005-09-26|ds-DNA|Plasmodium_falciparum_Stanford	586874	587013	+	bait_22809
Plasmodium_falciparum_3D7|MAL12|2005-09-26|ds-DNA|Plasmodium_falciparum_Stanford	588119	588258	+	bait_20183
Plasmodium_falciparum_3D7|MAL12|2005-09-26|ds-DNA|Plasmodium_falciparum_Stanford	588538	588677	+	bait_14280
Plasmodium_falciparum_3D7|MAL12|2005-09-26|ds-DNA|Plasmodium_falciparum_Stanford	588828	588967	+	bait_19707
Plasmodium_falciparum_3D7|MAL12|2005-09-26|ds-DNA|Plasmodium_falciparum_Stanford	591239	591378	+	bait_22929
Plasmodium_falciparum_3D7|MAL12|2005-09-26|ds-DNA|Plasmodium_falciparum_Stanford	592275	592414	+	bait_15808
Plasmodium_falciparum_3D7|MAL12|2005-09-26|ds-DNA|Plasmodium_falciparum_Stanford	594938	595077	+	bait_477
Plasmodium_falciparum_3D7|MAL12|2005-09-26|ds-DNA|Plasmodium_falciparum_Stanford	595134	595273	+	bait_15358
Plasmodium_falciparum_3D7|MAL12|2005-09-26|ds-DNA|Plasmodium_falciparum_Stanford	596361	596500	+	bait_20949
Plasmodium_falciparum_3D7|MAL12|2005-09-26|ds-DNA|Plasmodium_falciparum_Stanford	596968	597107	+	bait_6309
Plasmodium_falciparum_3D7|MAL12|2005-09-26|ds-DNA|Plasmodium_falciparum_Stanford	596970	597109	+	bait_6307
Plasmodium_falciparum_3D7|MAL12|2005-09-26|ds-DNA|Plasmodium_falciparum_Stanford	597733	597872	+	bait_23745
Plasmodium_falciparum_3D7|MAL12|2005-09-26|ds-DNA|Plasmodium_falciparum_Stanford	600975	601114	+	bait_18719
Plasmodium_falciparum_3D7|MAL12|2005-09-26|ds-DNA|Plasmodium_falciparum_Stanford	601365	601504	+	bait_11812
Plasmodium_falciparum_3D7|MAL12|2005-09-26|ds-DNA|Plasmodium_falciparum_Stanford	603437	603576	+	bait_9418
Plasmodium_falciparum_3D7|MAL12|2005-09-26|ds-DNA|Plasmodium_falciparum_Stanford	604880	605019	+	bait_7067
Plasmodium_falciparum_3D7|MAL12|2005-09-26|ds-DNA|Plasmodium_falciparum_Stanford	605517	605656	+	bait_10719
Plasmodium_falciparum_3D7|MAL12|2005-09-26|ds-DNA|Plasmodium_falciparum_Stanford	606129	606268	+	bait_3510
Plasmodium_falciparum_3D7|MAL12|2005-09-26|ds-DNA|Plasmodium_falciparum_Stanford	606385	606524	+	bait_7069
Plasmodium_falciparum_3D7|MAL12|2005-09-26|ds-DNA|Plasmodium_falciparum_Stanford	606647	606786	+	bait_15798
Plasmodium_falciparum_3D7|MAL12|2005-09-26|ds-DNA|Plasmodium_falciparum_Stanford	606887	607026	+	bait_12498
Plasmodium_falciparum_3D7|MAL12|2005-09-26|ds-DNA|Plasmodium_falciparum_Stanford	607201	607340	+	bait_270
Plasmodium_falciparum_3D7|MAL12|2005-09-26|ds-DNA|Plasmodium_falciparum_Stanford	607359	607498	+	bait_15797
Plasmodium_falciparum_3D7|MAL12|2005-09-26|ds-DNA|Plasmodium_falciparum_Stanford	607718	607857	+	bait_20103
Plasmodium_falciparum_3D7|MAL12|2005-09-26|ds-DNA|Plasmodium_falciparum_Stanford	608701	608840	+	bait_12501
Plasmodium_falciparum_3D7|MAL12|2005-09-26|ds-DNA|Plasmodium_falciparum_Stanford	609496	609635	+	bait_7126
Plasmodium_falciparum_3D7|MAL12|2005-09-26|ds-DNA|Plasmodium_falciparum_Stanford	610538	610677	+	bait_17602
Plasmodium_falciparum_3D7|MAL12|2005-09-26|ds-DNA|Plasmodium_falciparum_Stanford	611067	611206	+	bait_208
Plasmodium_falciparum_3D7|MAL12|2005-09-26|ds-DNA|Plasmodium_falciparum_Stanford	611928	612067	+	bait_18731
Plasmodium_falciparum_3D7|MAL12|2005-09-26|ds-DNA|Plasmodium_falciparum_Stanford	612242	612381	+	bait_15228
Plasmodium_falciparum_3D7|MAL12|2005-09-26|ds-DNA|Plasmodium_falciparum_Stanford	612424	612563	+	bait_653
Plasmodium_falciparum_3D7|MAL12|2005-09-26|ds-DNA|Plasmodium_falciparum_Stanford	612627	612766	+	bait_11935
Plasmodium_falciparum_3D7|MAL12|2005-09-26|ds-DNA|Plasmodium_falciparum_Stanford	612804	612943	+	bait_2417
Plasmodium_falciparum_3D7|MAL12|2005-09-26|ds-DNA|Plasmodium_falciparum_Stanford	613101	613240	+	bait_1515
Plasmodium_falciparum_3D7|MAL12|2005-09-26|ds-DNA|Plasmodium_falciparum_Stanford	613543	613682	+	bait_22833
Plasmodium_falciparum_3D7|MAL12|2005-09-26|ds-DNA|Plasmodium_falciparum_Stanford	613798	613937	+	bait_23072
Plasmodium_falciparum_3D7|MAL12|2005-09-26|ds-DNA|Plasmodium_falciparum_Stanford	613893	614032	+	bait_7133
Plasmodium_falciparum_3D7|MAL12|2005-09-26|ds-DNA|Plasmodium_falciparum_Stanford	613988	614127	+	bait_15941
Plasmodium_falciparum_3D7|MAL12|2005-09-26|ds-DNA|Plasmodium_falciparum_Stanford	614257	614396	+	bait_10410
Plasmodium_falciparum_3D7|MAL12|2005-09-26|ds-DNA|Plasmodium_falciparum_Stanford	615266	615405	+	bait_3465
Plasmodium_falciparum_3D7|MAL12|2005-09-26|ds-DNA|Plasmodium_falciparum_Stanford	615793	615932	+	bait_12453
Plasmodium_falciparum_3D7|MAL12|2005-09-26|ds-DNA|Plasmodium_falciparum_Stanford	616771	616910	+	bait_18288
Plasmodium_falciparum_3D7|MAL12|2005-09-26|ds-DNA|Plasmodium_falciparum_Stanford	616982	617121	+	bait_7621
Plasmodium_falciparum_3D7|MAL12|2005-09-26|ds-DNA|Plasmodium_falciparum_Stanford	617237	617376	+	bait_18743
Plasmodium_falciparum_3D7|MAL12|2005-09-26|ds-DNA|Plasmodium_falciparum_Stanford	618777	618916	+	bait_23190
Plasmodium_falciparum_3D7|MAL12|2005-09-26|ds-DNA|Plasmodium_falciparum_Stanford	619024	619163	+	bait_18289
Plasmodium_falciparum_3D7|MAL12|2005-09-26|ds-DNA|Plasmodium_falciparum_Stanford	619385	619524	+	bait_23213
Plasmodium_falciparum_3D7|MAL12|2005-09-26|ds-DNA|Plasmodium_falciparum_Stanford	619716	619855	+	bait_23392
Plasmodium_falciparum_3D7|MAL12|2005-09-26|ds-DNA|Plasmodium_falciparum_Stanford	619994	620133	+	bait_14301
Plasmodium_falciparum_3D7|MAL12|2005-09-26|ds-DNA|Plasmodium_falciparum_Stanford	621375	621514	+	bait_18704
Plasmodium_falciparum_3D7|MAL12|2005-09-26|ds-DNA|Plasmodium_falciparum_Stanford	624433	624572	+	bait_5584
Plasmodium_falciparum_3D7|MAL12|2005-09-26|ds-DNA|Plasmodium_falciparum_Stanford	626150	626289	+	bait_15928
Plasmodium_falciparum_3D7|MAL12|2005-09-26|ds-DNA|Plasmodium_falciparum_Stanford	626771	626910	+	bait_1159
Plasmodium_falciparum_3D7|MAL12|2005-09-26|ds-DNA|Plasmodium_falciparum_Stanford	627707	627846	+	bait_21745
Plasmodium_falciparum_3D7|MAL12|2005-09-26|ds-DNA|Plasmodium_falciparum_Stanford	627744	627883	+	bait_18292
Plasmodium_falciparum_3D7|MAL12|2005-09-26|ds-DNA|Plasmodium_falciparum_Stanford	629022	629161	+	bait_22288
Plasmodium_falciparum_3D7|MAL12|2005-09-26|ds-DNA|Plasmodium_falciparum_Stanford	629292	629431	+	bait_20807
Plasmodium_falciparum_3D7|MAL12|2005-09-26|ds-DNA|Plasmodium_falciparum_Stanford	632011	632150	+	bait_2396
Plasmodium_falciparum_3D7|MAL12|2005-09-26|ds-DNA|Plasmodium_falciparum_Stanford	632087	632226	+	bait_11670
Plasmodium_falciparum_3D7|MAL12|2005-09-26|ds-DNA|Plasmodium_falciparum_Stanford	635171	635310	+	bait_8173
Plasmodium_falciparum_3D7|MAL12|2005-09-26|ds-DNA|Plasmodium_falciparum_Stanford	636245	636384	+	bait_20290
Plasmodium_falciparum_3D7|MAL12|2005-09-26|ds-DNA|Plasmodium_falciparum_Stanford	636474	636613	+	bait_9917
Plasmodium_falciparum_3D7|MAL12|2005-09-26|ds-DNA|Plasmodium_falciparum_Stanford	637133	637272	+	bait_5560
Plasmodium_falciparum_3D7|MAL12|2005-09-26|ds-DNA|Plasmodium_falciparum_Stanford	639870	640009	+	bait_14203
Plasmodium_falciparum_3D7|MAL12|2005-09-26|ds-DNA|Plasmodium_falciparum_Stanford	640998	641137	+	bait_175
Plasmodium_falciparum_3D7|MAL12|2005-09-26|ds-DNA|Plasmodium_falciparum_Stanford	641419	641558	+	bait_1472
Plasmodium_falciparum_3D7|MAL12|2005-09-26|ds-DNA|Plasmodium_falciparum_Stanford	642104	642243	+	bait_10367
Plasmodium_falciparum_3D7|MAL12|2005-09-26|ds-DNA|Plasmodium_falciparum_Stanford	642460	642599	+	bait_2389
Plasmodium_falciparum_3D7|MAL12|2005-09-26|ds-DNA|Plasmodium_falciparum_Stanford	645158	645297	+	bait_3175
Plasmodium_falciparum_3D7|MAL12|2005-09-26|ds-DNA|Plasmodium_falciparum_Stanford	645392	645531	+	bait_4515
Plasmodium_falciparum_3D7|MAL12|2005-09-26|ds-DNA|Plasmodium_falciparum_Stanford	646020	646159	+	bait_20293
Plasmodium_falciparum_3D7|MAL12|2005-09-26|ds-DNA|Plasmodium_falciparum_Stanford	646191	646330	+	bait_20294
Plasmodium_falciparum_3D7|MAL12|2005-09-26|ds-DNA|Plasmodium_falciparum_Stanford	647344	647483	+	bait_8168
Plasmodium_falciparum_3D7|MAL12|2005-09-26|ds-DNA|Plasmodium_falciparum_Stanford	648090	648229	+	bait_8165
Plasmodium_falciparum_3D7|MAL12|2005-09-26|ds-DNA|Plasmodium_falciparum_Stanford	648836	648975	+	bait_8163
Plasmodium_falciparum_3D7|MAL12|2005-09-26|ds-DNA|Plasmodium_falciparum_Stanford	649259	649398	+	bait_20983
Plasmodium_falciparum_3D7|MAL12|2005-09-26|ds-DNA|Plasmodium_falciparum_Stanford	649650	649789	+	bait_23466
Plasmodium_falciparum_3D7|MAL12|2005-09-26|ds-DNA|Plasmodium_falciparum_Stanford	650045	650184	+	bait_17563
Plasmodium_falciparum_3D7|MAL12|2005-09-26|ds-DNA|Plasmodium_falciparum_Stanford	650395	650534	+	bait_12539
Plasmodium_falciparum_3D7|MAL12|2005-09-26|ds-DNA|Plasmodium_falciparum_Stanford	651552	651691	+	bait_20268
Plasmodium_falciparum_3D7|MAL12|2005-09-26|ds-DNA|Plasmodium_falciparum_Stanford	653896	654035	+	bait_1133
Plasmodium_falciparum_3D7|MAL12|2005-09-26|ds-DNA|Plasmodium_falciparum_Stanford	654897	655036	+	bait_23743
Plasmodium_falciparum_3D7|MAL12|2005-09-26|ds-DNA|Plasmodium_falciparum_Stanford	655155	655294	+	bait_21713
Plasmodium_falciparum_3D7|MAL12|2005-09-26|ds-DNA|Plasmodium_falciparum_Stanford	655356	655495	+	bait_1764
Plasmodium_falciparum_3D7|MAL12|2005-09-26|ds-DNA|Plasmodium_falciparum_Stanford	657596	657735	+	bait_18787
Plasmodium_falciparum_3D7|MAL12|2005-09-26|ds-DNA|Plasmodium_falciparum_Stanford	659716	659855	+	bait_22815
Plasmodium_falciparum_3D7|MAL12|2005-09-26|ds-DNA|Plasmodium_falciparum_Stanford	659932	660071	+	bait_20941
Plasmodium_falciparum_3D7|MAL12|2005-09-26|ds-DNA|Plasmodium_falciparum_Stanford	659936	660075	+	bait_22110
Plasmodium_falciparum_3D7|MAL12|2005-09-26|ds-DNA|Plasmodium_falciparum_Stanford	662816	662955	+	bait_1766
Plasmodium_falciparum_3D7|MAL12|2005-09-26|ds-DNA|Plasmodium_falciparum_Stanford	664596	664735	+	bait_23570
Plasmodium_falciparum_3D7|MAL12|2005-09-26|ds-DNA|Plasmodium_falciparum_Stanford	666012	666151	+	bait_15497
Plasmodium_falciparum_3D7|MAL12|2005-09-26|ds-DNA|Plasmodium_falciparum_Stanford	666844	666983	+	bait_23347
Plasmodium_falciparum_3D7|MAL12|2005-09-26|ds-DNA|Plasmodium_falciparum_Stanford	671280	671419	+	bait_15968
Plasmodium_falciparum_3D7|MAL12|2005-09-26|ds-DNA|Plasmodium_falciparum_Stanford	671781	671920	+	bait_6451
Plasmodium_falciparum_3D7|MAL12|2005-09-26|ds-DNA|Plasmodium_falciparum_Stanford	672607	672746	+	bait_18303
Plasmodium_falciparum_3D7|MAL12|2005-09-26|ds-DNA|Plasmodium_falciparum_Stanford	674488	674627	+	bait_5509
Plasmodium_falciparum_3D7|MAL12|2005-09-26|ds-DNA|Plasmodium_falciparum_Stanford	675432	675571	+	bait_6450
Plasmodium_falciparum_3D7|MAL12|2005-09-26|ds-DNA|Plasmodium_falciparum_Stanford	675720	675859	+	bait_17582
Plasmodium_falciparum_3D7|MAL12|2005-09-26|ds-DNA|Plasmodium_falciparum_Stanford	675932	676071	+	bait_22017
Plasmodium_falciparum_3D7|MAL12|2005-09-26|ds-DNA|Plasmodium_falciparum_Stanford	676396	676535	+	bait_5500
Plasmodium_falciparum_3D7|MAL12|2005-09-26|ds-DNA|Plasmodium_falciparum_Stanford	676650	676789	+	bait_15965
Plasmodium_falciparum_3D7|MAL12|2005-09-26|ds-DNA|Plasmodium_falciparum_Stanford	676912	677051	+	bait_8087
Plasmodium_falciparum_3D7|MAL12|2005-09-26|ds-DNA|Plasmodium_falciparum_Stanford	677327	677466	+	bait_1467
Plasmodium_falciparum_3D7|MAL12|2005-09-26|ds-DNA|Plasmodium_falciparum_Stanford	679117	679256	+	bait_6975
Plasmodium_falciparum_3D7|MAL12|2005-09-26|ds-DNA|Plasmodium_falciparum_Stanford	679944	680083	+	bait_9756
Plasmodium_falciparum_3D7|MAL12|2005-09-26|ds-DNA|Plasmodium_falciparum_Stanford	680206	680345	+	bait_4570
Plasmodium_falciparum_3D7|MAL12|2005-09-26|ds-DNA|Plasmodium_falciparum_Stanford	680863	681002	+	bait_20329
Plasmodium_falciparum_3D7|MAL12|2005-09-26|ds-DNA|Plasmodium_falciparum_Stanford	681037	681176	+	bait_22993
Plasmodium_falciparum_3D7|MAL12|2005-09-26|ds-DNA|Plasmodium_falciparum_Stanford	681514	681653	+	bait_14206
Plasmodium_falciparum_3D7|MAL12|2005-09-26|ds-DNA|Plasmodium_falciparum_Stanford	681712	681851	+	bait_10374
Plasmodium_falciparum_3D7|MAL12|2005-09-26|ds-DNA|Plasmodium_falciparum_Stanford	682027	682166	+	bait_34
Plasmodium_falciparum_3D7|MAL12|2005-09-26|ds-DNA|Plasmodium_falciparum_Stanford	682665	682804	+	bait_110
Plasmodium_falciparum_3D7|MAL12|2005-09-26|ds-DNA|Plasmodium_falciparum_Stanford	684042	684181	+	bait_22575
Plasmodium_falciparum_3D7|MAL12|2005-09-26|ds-DNA|Plasmodium_falciparum_Stanford	684238	684377	+	bait_21718
Plasmodium_falciparum_3D7|MAL12|2005-09-26|ds-DNA|Plasmodium_falciparum_Stanford	684334	684473	+	bait_9862
Plasmodium_falciparum_3D7|MAL12|2005-09-26|ds-DNA|Plasmodium_falciparum_Stanford	684831	684970	+	bait_18308
Plasmodium_falciparum_3D7|MAL12|2005-09-26|ds-DNA|Plasmodium_falciparum_Stanford	687514	687653	+	bait_23019
Plasmodium_falciparum_3D7|MAL12|2005-09-26|ds-DNA|Plasmodium_falciparum_Stanford	690762	690901	+	bait_1814
Plasmodium_falciparum_3D7|MAL12|2005-09-26|ds-DNA|Plasmodium_falciparum_Stanford	693314	693453	+	bait_8110
Plasmodium_falciparum_3D7|MAL12|2005-09-26|ds-DNA|Plasmodium_falciparum_Stanford	695893	696032	+	bait_15553
Plasmodium_falciparum_3D7|MAL12|2005-09-26|ds-DNA|Plasmodium_falciparum_Stanford	695931	696070	+	bait_17519
Plasmodium_falciparum_3D7|MAL12|2005-09-26|ds-DNA|Plasmodium_falciparum_Stanford	697601	697740	+	bait_6421
Plasmodium_falciparum_3D7|MAL12|2005-09-26|ds-DNA|Plasmodium_falciparum_Stanford	698061	698200	+	bait_9823
Plasmodium_falciparum_3D7|MAL12|2005-09-26|ds-DNA|Plasmodium_falciparum_Stanford	698184	698323	+	bait_14460
Plasmodium_falciparum_3D7|MAL12|2005-09-26|ds-DNA|Plasmodium_falciparum_Stanford	698817	698956	+	bait_19644
Plasmodium_falciparum_3D7|MAL12|2005-09-26|ds-DNA|Plasmodium_falciparum_Stanford	700482	700621	+	bait_12514
Plasmodium_falciparum_3D7|MAL12|2005-09-26|ds-DNA|Plasmodium_falciparum_Stanford	700692	700831	+	bait_21698
Plasmodium_falciparum_3D7|MAL12|2005-09-26|ds-DNA|Plasmodium_falciparum_Stanford	701104	701243	+	bait_20219
Plasmodium_falciparum_3D7|MAL12|2005-09-26|ds-DNA|Plasmodium_falciparum_Stanford	701483	701622	+	bait_14741
Plasmodium_falciparum_3D7|MAL12|2005-09-26|ds-DNA|Plasmodium_falciparum_Stanford	701947	702086	+	bait_8952
Plasmodium_falciparum_3D7|MAL12|2005-09-26|ds-DNA|Plasmodium_falciparum_Stanford	702530	702669	+	bait_8943
Plasmodium_falciparum_3D7|MAL12|2005-09-26|ds-DNA|Plasmodium_falciparum_Stanford	704349	704488	+	bait_19649
Plasmodium_falciparum_3D7|MAL12|2005-09-26|ds-DNA|Plasmodium_falciparum_Stanford	705744	705883	+	bait_500
Plasmodium_falciparum_3D7|MAL12|2005-09-26|ds-DNA|Plasmodium_falciparum_Stanford	706612	706751	+	bait_2903
Plasmodium_falciparum_3D7|MAL12|2005-09-26|ds-DNA|Plasmodium_falciparum_Stanford	706863	707002	+	bait_8283
Plasmodium_falciparum_3D7|MAL12|2005-09-26|ds-DNA|Plasmodium_falciparum_Stanford	707298	707437	+	bait_18259
Plasmodium_falciparum_3D7|MAL12|2005-09-26|ds-DNA|Plasmodium_falciparum_Stanford	707658	707797	+	bait_14435
Plasmodium_falciparum_3D7|MAL12|2005-09-26|ds-DNA|Plasmodium_falciparum_Stanford	708834	708973	+	bait_10544
Plasmodium_falciparum_3D7|MAL12|2005-09-26|ds-DNA|Plasmodium_falciparum_Stanford	708838	708977	+	bait_14448
Plasmodium_falciparum_3D7|MAL12|2005-09-26|ds-DNA|Plasmodium_falciparum_Stanford	709150	709289	+	bait_14800
Plasmodium_falciparum_3D7|MAL12|2005-09-26|ds-DNA|Plasmodium_falciparum_Stanford	710294	710433	+	bait_18642
Plasmodium_falciparum_3D7|MAL12|2005-09-26|ds-DNA|Plasmodium_falciparum_Stanford	711415	711554	+	bait_6390
Plasmodium_falciparum_3D7|MAL12|2005-09-26|ds-DNA|Plasmodium_falciparum_Stanford	711846	711985	+	bait_14501
Plasmodium_falciparum_3D7|MAL12|2005-09-26|ds-DNA|Plasmodium_falciparum_Stanford	711949	712088	+	bait_10475
Plasmodium_falciparum_3D7|MAL12|2005-09-26|ds-DNA|Plasmodium_falciparum_Stanford	712456	712595	+	bait_6395
Plasmodium_falciparum_3D7|MAL12|2005-09-26|ds-DNA|Plasmodium_falciparum_Stanford	712938	713077	+	bait_2586
Plasmodium_falciparum_3D7|MAL12|2005-09-26|ds-DNA|Plasmodium_falciparum_Stanford	718368	718507	+	bait_8204
Plasmodium_falciparum_3D7|MAL12|2005-09-26|ds-DNA|Plasmodium_falciparum_Stanford	718812	718951	+	bait_18265
Plasmodium_falciparum_3D7|MAL12|2005-09-26|ds-DNA|Plasmodium_falciparum_Stanford	720857	720996	+	bait_17676
Plasmodium_falciparum_3D7|MAL12|2005-09-26|ds-DNA|Plasmodium_falciparum_Stanford	721058	721197	+	bait_12379
Plasmodium_falciparum_3D7|MAL12|2005-09-26|ds-DNA|Plasmodium_falciparum_Stanford	721319	721458	+	bait_20206
Plasmodium_falciparum_3D7|MAL12|2005-09-26|ds-DNA|Plasmodium_falciparum_Stanford	721532	721671	+	bait_2640
Plasmodium_falciparum_3D7|MAL12|2005-09-26|ds-DNA|Plasmodium_falciparum_Stanford	721719	721858	+	bait_20789
Plasmodium_falciparum_3D7|MAL12|2005-09-26|ds-DNA|Plasmodium_falciparum_Stanford	721945	722084	+	bait_14508
Plasmodium_falciparum_3D7|MAL12|2005-09-26|ds-DNA|Plasmodium_falciparum_Stanford	722149	722288	+	bait_14509
Plasmodium_falciparum_3D7|MAL12|2005-09-26|ds-DNA|Plasmodium_falciparum_Stanford	722267	722406	+	bait_12381
Plasmodium_falciparum_3D7|MAL12|2005-09-26|ds-DNA|Plasmodium_falciparum_Stanford	722516	722655	+	bait_8191
Plasmodium_falciparum_3D7|MAL12|2005-09-26|ds-DNA|Plasmodium_falciparum_Stanford	723030	723169	+	bait_3808
Plasmodium_falciparum_3D7|MAL12|2005-09-26|ds-DNA|Plasmodium_falciparum_Stanford	725777	725916	+	bait_2343
Plasmodium_falciparum_3D7|MAL12|2005-09-26|ds-DNA|Plasmodium_falciparum_Stanford	725999	726138	+	bait_14519
Plasmodium_falciparum_3D7|MAL12|2005-09-26|ds-DNA|Plasmodium_falciparum_Stanford	726219	726358	+	bait_15885
Plasmodium_falciparum_3D7|MAL12|2005-09-26|ds-DNA|Plasmodium_falciparum_Stanford	727594	727733	+	bait_23212
Plasmodium_falciparum_3D7|MAL12|2005-09-26|ds-DNA|Plasmodium_falciparum_Stanford	729438	729577	+	bait_15883
Plasmodium_falciparum_3D7|MAL12|2005-09-26|ds-DNA|Plasmodium_falciparum_Stanford	732121	732260	+	bait_1114
Plasmodium_falciparum_3D7|MAL12|2005-09-26|ds-DNA|Plasmodium_falciparum_Stanford	732309	732448	+	bait_18275
Plasmodium_falciparum_3D7|MAL12|2005-09-26|ds-DNA|Plasmodium_falciparum_Stanford	732555	732694	+	bait_8238
Plasmodium_falciparum_3D7|MAL12|2005-09-26|ds-DNA|Plasmodium_falciparum_Stanford	732809	732948	+	bait_8237
Plasmodium_falciparum_3D7|MAL12|2005-09-26|ds-DNA|Plasmodium_falciparum_Stanford	733070	733209	+	bait_20910
Plasmodium_falciparum_3D7|MAL12|2005-09-26|ds-DNA|Plasmodium_falciparum_Stanford	733298	733437	+	bait_20267
Plasmodium_falciparum_3D7|MAL12|2005-09-26|ds-DNA|Plasmodium_falciparum_Stanford	733833	733972	+	bait_10501
Plasmodium_falciparum_3D7|MAL12|2005-09-26|ds-DNA|Plasmodium_falciparum_Stanford	734396	734535	+	bait_12222
Plasmodium_falciparum_3D7|MAL12|2005-09-26|ds-DNA|Plasmodium_falciparum_Stanford	734819	734958	+	bait_15881
Plasmodium_falciparum_3D7|MAL12|2005-09-26|ds-DNA|Plasmodium_falciparum_Stanford	735136	735275	+	bait_2336
Plasmodium_falciparum_3D7|MAL12|2005-09-26|ds-DNA|Plasmodium_falciparum_Stanford	737005	737144	+	bait_4819
Plasmodium_falciparum_3D7|MAL12|2005-09-26|ds-DNA|Plasmodium_falciparum_Stanford	737231	737370	+	bait_6580
Plasmodium_falciparum_3D7|MAL12|2005-09-26|ds-DNA|Plasmodium_falciparum_Stanford	738468	738607	+	bait_20234
Plasmodium_falciparum_3D7|MAL12|2005-09-26|ds-DNA|Plasmodium_falciparum_Stanford	738841	738980	+	bait_6569
Plasmodium_falciparum_3D7|MAL12|2005-09-26|ds-DNA|Plasmodium_falciparum_Stanford	738981	739120	+	bait_12235
Plasmodium_falciparum_3D7|MAL12|2005-09-26|ds-DNA|Plasmodium_falciparum_Stanford	739765	739904	+	bait_22534
Plasmodium_falciparum_3D7|MAL12|2005-09-26|ds-DNA|Plasmodium_falciparum_Stanford	740094	740233	+	bait_14493
Plasmodium_falciparum_3D7|MAL12|2005-09-26|ds-DNA|Plasmodium_falciparum_Stanford	741995	742134	+	bait_12225
Plasmodium_falciparum_3D7|MAL12|2005-09-26|ds-DNA|Plasmodium_falciparum_Stanford	746394	746533	+	bait_2546
Plasmodium_falciparum_3D7|MAL12|2005-09-26|ds-DNA|Plasmodium_falciparum_Stanford	750389	750528	+	bait_2545
Plasmodium_falciparum_3D7|MAL12|2005-09-26|ds-DNA|Plasmodium_falciparum_Stanford	751774	751913	+	bait_19876
Plasmodium_falciparum_3D7|MAL12|2005-09-26|ds-DNA|Plasmodium_falciparum_Stanford	752557	752696	+	bait_20869
Plasmodium_falciparum_3D7|MAL12|2005-09-26|ds-DNA|Plasmodium_falciparum_Stanford	752972	753111	+	bait_22033
Plasmodium_falciparum_3D7|MAL12|2005-09-26|ds-DNA|Plasmodium_falciparum_Stanford	753319	753458	+	bait_18975
Plasmodium_falciparum_3D7|MAL12|2005-09-26|ds-DNA|Plasmodium_falciparum_Stanford	754155	754294	+	bait_14370
Plasmodium_falciparum_3D7|MAL12|2005-09-26|ds-DNA|Plasmodium_falciparum_Stanford	759876	760015	+	bait_18286
Plasmodium_falciparum_3D7|MAL12|2005-09-26|ds-DNA|Plasmodium_falciparum_Stanford	760525	760664	+	bait_4446
Plasmodium_falciparum_3D7|MAL12|2005-09-26|ds-DNA|Plasmodium_falciparum_Stanford	760570	760709	+	bait_7919
Plasmodium_falciparum_3D7|MAL12|2005-09-26|ds-DNA|Plasmodium_falciparum_Stanford	761287	761426	+	bait_12013
Plasmodium_falciparum_3D7|MAL12|2005-09-26|ds-DNA|Plasmodium_falciparum_Stanford	761427	761566	+	bait_6725
Plasmodium_falciparum_3D7|MAL12|2005-09-26|ds-DNA|Plasmodium_falciparum_Stanford	762055	762194	+	bait_12008
Plasmodium_falciparum_3D7|MAL12|2005-09-26|ds-DNA|Plasmodium_falciparum_Stanford	762473	762612	+	bait_14380
Plasmodium_falciparum_3D7|MAL12|2005-09-26|ds-DNA|Plasmodium_falciparum_Stanford	762697	762836	+	bait_14383
Plasmodium_falciparum_3D7|MAL12|2005-09-26|ds-DNA|Plasmodium_falciparum_Stanford	762850	762989	+	bait_6331
Plasmodium_falciparum_3D7|MAL12|2005-09-26|ds-DNA|Plasmodium_falciparum_Stanford	763066	763205	+	bait_12041
Plasmodium_falciparum_3D7|MAL12|2005-09-26|ds-DNA|Plasmodium_falciparum_Stanford	763318	763457	+	bait_12363
Plasmodium_falciparum_3D7|MAL12|2005-09-26|ds-DNA|Plasmodium_falciparum_Stanford	763561	763700	+	bait_7957
Plasmodium_falciparum_3D7|MAL12|2005-09-26|ds-DNA|Plasmodium_falciparum_Stanford	763840	763979	+	bait_616
Plasmodium_falciparum_3D7|MAL12|2005-09-26|ds-DNA|Plasmodium_falciparum_Stanford	763990	764129	+	bait_1493
Plasmodium_falciparum_3D7|MAL12|2005-09-26|ds-DNA|Plasmodium_falciparum_Stanford	764545	764684	+	bait_24034
Plasmodium_falciparum_3D7|MAL12|2005-09-26|ds-DNA|Plasmodium_falciparum_Stanford	764685	764824	+	bait_22046
Plasmodium_falciparum_3D7|MAL12|2005-09-26|ds-DNA|Plasmodium_falciparum_Stanford	765678	765817	+	bait_2581
Plasmodium_falciparum_3D7|MAL12|2005-09-26|ds-DNA|Plasmodium_falciparum_Stanford	766641	766780	+	bait_23507
Plasmodium_falciparum_3D7|MAL12|2005-09-26|ds-DNA|Plasmodium_falciparum_Stanford	769124	769263	+	bait_23921
Plasmodium_falciparum_3D7|MAL12|2005-09-26|ds-DNA|Plasmodium_falciparum_Stanford	769368	769507	+	bait_22049
Plasmodium_falciparum_3D7|MAL12|2005-09-26|ds-DNA|Plasmodium_falciparum_Stanford	769629	769768	+	bait_18358
Plasmodium_falciparum_3D7|MAL12|2005-09-26|ds-DNA|Plasmodium_falciparum_Stanford	769965	770104	+	bait_15904
Plasmodium_falciparum_3D7|MAL12|2005-09-26|ds-DNA|Plasmodium_falciparum_Stanford	770817	770956	+	bait_24042
Plasmodium_falciparum_3D7|MAL12|2005-09-26|ds-DNA|Plasmodium_falciparum_Stanford	771003	771142	+	bait_23769
Plasmodium_falciparum_3D7|MAL12|2005-09-26|ds-DNA|Plasmodium_falciparum_Stanford	771401	771540	+	bait_24196
Plasmodium_falciparum_3D7|MAL12|2005-09-26|ds-DNA|Plasmodium_falciparum_Stanford	771716	771855	+	bait_24237
Plasmodium_falciparum_3D7|MAL12|2005-09-26|ds-DNA|Plasmodium_falciparum_Stanford	773364	773503	+	bait_24124
Plasmodium_falciparum_3D7|MAL12|2005-09-26|ds-DNA|Plasmodium_falciparum_Stanford	773589	773728	+	bait_24012
Plasmodium_falciparum_3D7|MAL12|2005-09-26|ds-DNA|Plasmodium_falciparum_Stanford	774099	774238	+	bait_24136
Plasmodium_falciparum_3D7|MAL12|2005-09-26|ds-DNA|Plasmodium_falciparum_Stanford	776032	776171	+	bait_22187
Plasmodium_falciparum_3D7|MAL12|2005-09-26|ds-DNA|Plasmodium_falciparum_Stanford	776309	776448	+	bait_22743
Plasmodium_falciparum_3D7|MAL12|2005-09-26|ds-DNA|Plasmodium_falciparum_Stanford	776962	777101	+	bait_24235
Plasmodium_falciparum_3D7|MAL12|2005-09-26|ds-DNA|Plasmodium_falciparum_Stanford	777023	777162	+	bait_24239
Plasmodium_falciparum_3D7|MAL12|2005-09-26|ds-DNA|Plasmodium_falciparum_Stanford	777097	777236	+	bait_24227
Plasmodium_falciparum_3D7|MAL12|2005-09-26|ds-DNA|Plasmodium_falciparum_Stanford	777710	777849	+	bait_21510
Plasmodium_falciparum_3D7|MAL12|2005-09-26|ds-DNA|Plasmodium_falciparum_Stanford	777784	777923	+	bait_23065
Plasmodium_falciparum_3D7|MAL12|2005-09-26|ds-DNA|Plasmodium_falciparum_Stanford	778330	778469	+	bait_23742
Plasmodium_falciparum_3D7|MAL12|2005-09-26|ds-DNA|Plasmodium_falciparum_Stanford	778378	778517	+	bait_22145
Plasmodium_falciparum_3D7|MAL12|2005-09-26|ds-DNA|Plasmodium_falciparum_Stanford	778889	779028	+	bait_24190
Plasmodium_falciparum_3D7|MAL12|2005-09-26|ds-DNA|Plasmodium_falciparum_Stanford	779085	779224	+	bait_23925
Plasmodium_falciparum_3D7|MAL12|2005-09-26|ds-DNA|Plasmodium_falciparum_Stanford	779377	779516	+	bait_23250
Plasmodium_falciparum_3D7|MAL12|2005-09-26|ds-DNA|Plasmodium_falciparum_Stanford	779512	779651	+	bait_22144
Plasmodium_falciparum_3D7|MAL12|2005-09-26|ds-DNA|Plasmodium_falciparum_Stanford	784102	784241	+	bait_21276
Plasmodium_falciparum_3D7|MAL12|2005-09-26|ds-DNA|Plasmodium_falciparum_Stanford	784325	784464	+	bait_22969
Plasmodium_falciparum_3D7|MAL12|2005-09-26|ds-DNA|Plasmodium_falciparum_Stanford	785210	785349	+	bait_2068
Plasmodium_falciparum_3D7|MAL12|2005-09-26|ds-DNA|Plasmodium_falciparum_Stanford	785542	785681	+	bait_10828
Plasmodium_falciparum_3D7|MAL12|2005-09-26|ds-DNA|Plasmodium_falciparum_Stanford	785777	785916	+	bait_10822
Plasmodium_falciparum_3D7|MAL12|2005-09-26|ds-DNA|Plasmodium_falciparum_Stanford	786149	786288	+	bait_18369
Plasmodium_falciparum_3D7|MAL12|2005-09-26|ds-DNA|Plasmodium_falciparum_Stanford	786878	787017	+	bait_19762
Plasmodium_falciparum_3D7|MAL12|2005-09-26|ds-DNA|Plasmodium_falciparum_Stanford	787600	787739	+	bait_23303
Plasmodium_falciparum_3D7|MAL12|2005-09-26|ds-DNA|Plasmodium_falciparum_Stanford	787701	787840	+	bait_18938
Plasmodium_falciparum_3D7|MAL12|2005-09-26|ds-DNA|Plasmodium_falciparum_Stanford	787931	788070	+	bait_19767
Plasmodium_falciparum_3D7|MAL12|2005-09-26|ds-DNA|Plasmodium_falciparum_Stanford	788172	788311	+	bait_23170
Plasmodium_falciparum_3D7|MAL12|2005-09-26|ds-DNA|Plasmodium_falciparum_Stanford	788647	788786	+	bait_14940
Plasmodium_falciparum_3D7|MAL12|2005-09-26|ds-DNA|Plasmodium_falciparum_Stanford	790573	790712	+	bait_6659
Plasmodium_falciparum_3D7|MAL12|2005-09-26|ds-DNA|Plasmodium_falciparum_Stanford	791055	791194	+	bait_1486
Plasmodium_falciparum_3D7|MAL12|2005-09-26|ds-DNA|Plasmodium_falciparum_Stanford	793088	793227	+	bait_22426
Plasmodium_falciparum_3D7|MAL12|2005-09-26|ds-DNA|Plasmodium_falciparum_Stanford	793429	793568	+	bait_13369
Plasmodium_falciparum_3D7|MAL12|2005-09-26|ds-DNA|Plasmodium_falciparum_Stanford	794907	795046	+	bait_1682
Plasmodium_falciparum_3D7|MAL12|2005-09-26|ds-DNA|Plasmodium_falciparum_Stanford	795136	795275	+	bait_18374
Plasmodium_falciparum_3D7|MAL12|2005-09-26|ds-DNA|Plasmodium_falciparum_Stanford	795419	795558	+	bait_2003
Plasmodium_falciparum_3D7|MAL12|2005-09-26|ds-DNA|Plasmodium_falciparum_Stanford	796126	796265	+	bait_1143
Plasmodium_falciparum_3D7|MAL12|2005-09-26|ds-DNA|Plasmodium_falciparum_Stanford	796766	796905	+	bait_18375
Plasmodium_falciparum_3D7|MAL12|2005-09-26|ds-DNA|Plasmodium_falciparum_Stanford	797049	797188	+	bait_22385
Plasmodium_falciparum_3D7|MAL12|2005-09-26|ds-DNA|Plasmodium_falciparum_Stanford	797217	797356	+	bait_1993
Plasmodium_falciparum_3D7|MAL12|2005-09-26|ds-DNA|Plasmodium_falciparum_Stanford	798877	799016	+	bait_10883
Plasmodium_falciparum_3D7|MAL12|2005-09-26|ds-DNA|Plasmodium_falciparum_Stanford	798882	799021	+	bait_12049
Plasmodium_falciparum_3D7|MAL12|2005-09-26|ds-DNA|Plasmodium_falciparum_Stanford	800952	801091	+	bait_9244
Plasmodium_falciparum_3D7|MAL12|2005-09-26|ds-DNA|Plasmodium_falciparum_Stanford	802669	802808	+	bait_7886
Plasmodium_falciparum_3D7|MAL12|2005-09-26|ds-DNA|Plasmodium_falciparum_Stanford	803154	803293	+	bait_7884
Plasmodium_falciparum_3D7|MAL12|2005-09-26|ds-DNA|Plasmodium_falciparum_Stanford	803383	803522	+	bait_21058
Plasmodium_falciparum_3D7|MAL12|2005-09-26|ds-DNA|Plasmodium_falciparum_Stanford	803396	803535	+	bait_22157
Plasmodium_falciparum_3D7|MAL12|2005-09-26|ds-DNA|Plasmodium_falciparum_Stanford	804331	804470	+	bait_18376
Plasmodium_falciparum_3D7|MAL12|2005-09-26|ds-DNA|Plasmodium_falciparum_Stanford	805296	805435	+	bait_1139
Plasmodium_falciparum_3D7|MAL12|2005-09-26|ds-DNA|Plasmodium_falciparum_Stanford	805951	806090	+	bait_3681
Plasmodium_falciparum_3D7|MAL12|2005-09-26|ds-DNA|Plasmodium_falciparum_Stanford	806212	806351	+	bait_1138
Plasmodium_falciparum_3D7|MAL12|2005-09-26|ds-DNA|Plasmodium_falciparum_Stanford	806915	807054	+	bait_2014
Plasmodium_falciparum_3D7|MAL12|2005-09-26|ds-DNA|Plasmodium_falciparum_Stanford	807339	807478	+	bait_688
Plasmodium_falciparum_3D7|MAL12|2005-09-26|ds-DNA|Plasmodium_falciparum_Stanford	807656	807795	+	bait_3678
Plasmodium_falciparum_3D7|MAL12|2005-09-26|ds-DNA|Plasmodium_falciparum_Stanford	808243	808382	+	bait_18377
Plasmodium_falciparum_3D7|MAL12|2005-09-26|ds-DNA|Plasmodium_falciparum_Stanford	809664	809803	+	bait_6347
Plasmodium_falciparum_3D7|MAL12|2005-09-26|ds-DNA|Plasmodium_falciparum_Stanford	811603	811742	+	bait_6350
Plasmodium_falciparum_3D7|MAL12|2005-09-26|ds-DNA|Plasmodium_falciparum_Stanford	811991	812130	+	bait_1694
Plasmodium_falciparum_3D7|MAL12|2005-09-26|ds-DNA|Plasmodium_falciparum_Stanford	812737	812876	+	bait_7878
Plasmodium_falciparum_3D7|MAL12|2005-09-26|ds-DNA|Plasmodium_falciparum_Stanford	815531	815670	+	bait_12120
Plasmodium_falciparum_3D7|MAL12|2005-09-26|ds-DNA|Plasmodium_falciparum_Stanford	815887	816026	+	bait_18322
Plasmodium_falciparum_3D7|MAL12|2005-09-26|ds-DNA|Plasmodium_falciparum_Stanford	816110	816249	+	bait_2741
Plasmodium_falciparum_3D7|MAL12|2005-09-26|ds-DNA|Plasmodium_falciparum_Stanford	816425	816564	+	bait_563
Plasmodium_falciparum_3D7|MAL12|2005-09-26|ds-DNA|Plasmodium_falciparum_Stanford	817205	817344	+	bait_9270
Plasmodium_falciparum_3D7|MAL12|2005-09-26|ds-DNA|Plasmodium_falciparum_Stanford	817613	817752	+	bait_6356
Plasmodium_falciparum_3D7|MAL12|2005-09-26|ds-DNA|Plasmodium_falciparum_Stanford	818691	818830	+	bait_9259
Plasmodium_falciparum_3D7|MAL12|2005-09-26|ds-DNA|Plasmodium_falciparum_Stanford	819106	819245	+	bait_9253
Plasmodium_falciparum_3D7|MAL12|2005-09-26|ds-DNA|Plasmodium_falciparum_Stanford	820625	820764	+	bait_6537
Plasmodium_falciparum_3D7|MAL12|2005-09-26|ds-DNA|Plasmodium_falciparum_Stanford	821139	821278	+	bait_9375
Plasmodium_falciparum_3D7|MAL12|2005-09-26|ds-DNA|Plasmodium_falciparum_Stanford	821174	821313	+	bait_8029
Plasmodium_falciparum_3D7|MAL12|2005-09-26|ds-DNA|Plasmodium_falciparum_Stanford	821578	821717	+	bait_16800
Plasmodium_falciparum_3D7|MAL12|2005-09-26|ds-DNA|Plasmodium_falciparum_Stanford	822030	822169	+	bait_18323
Plasmodium_falciparum_3D7|MAL12|2005-09-26|ds-DNA|Plasmodium_falciparum_Stanford	823021	823160	+	bait_9371
Plasmodium_falciparum_3D7|MAL12|2005-09-26|ds-DNA|Plasmodium_falciparum_Stanford	823558	823697	+	bait_15911
Plasmodium_falciparum_3D7|MAL12|2005-09-26|ds-DNA|Plasmodium_falciparum_Stanford	823852	823991	+	bait_13454
Plasmodium_falciparum_3D7|MAL12|2005-09-26|ds-DNA|Plasmodium_falciparum_Stanford	824099	824238	+	bait_11042
Plasmodium_falciparum_3D7|MAL12|2005-09-26|ds-DNA|Plasmodium_falciparum_Stanford	826629	826768	+	bait_11030
Plasmodium_falciparum_3D7|MAL12|2005-09-26|ds-DNA|Plasmodium_falciparum_Stanford	831577	831716	+	bait_15914
Plasmodium_falciparum_3D7|MAL12|2005-09-26|ds-DNA|Plasmodium_falciparum_Stanford	836919	837058	+	bait_15915
Plasmodium_falciparum_3D7|MAL12|2005-09-26|ds-DNA|Plasmodium_falciparum_Stanford	837270	837409	+	bait_21648
Plasmodium_falciparum_3D7|MAL12|2005-09-26|ds-DNA|Plasmodium_falciparum_Stanford	839004	839143	+	bait_13404
Plasmodium_falciparum_3D7|MAL12|2005-09-26|ds-DNA|Plasmodium_falciparum_Stanford	839218	839357	+	bait_13446
Plasmodium_falciparum_3D7|MAL12|2005-09-26|ds-DNA|Plasmodium_falciparum_Stanford	839828	839967	+	bait_15871
Plasmodium_falciparum_3D7|MAL12|2005-09-26|ds-DNA|Plasmodium_falciparum_Stanford	840331	840470	+	bait_11057
Plasmodium_falciparum_3D7|MAL12|2005-09-26|ds-DNA|Plasmodium_falciparum_Stanford	841175	841314	+	bait_15054
Plasmodium_falciparum_3D7|MAL12|2005-09-26|ds-DNA|Plasmodium_falciparum_Stanford	841415	841554	+	bait_9351
Plasmodium_falciparum_3D7|MAL12|2005-09-26|ds-DNA|Plasmodium_falciparum_Stanford	842265	842404	+	bait_14485
Plasmodium_falciparum_3D7|MAL12|2005-09-26|ds-DNA|Plasmodium_falciparum_Stanford	843065	843204	+	bait_13167
Plasmodium_falciparum_3D7|MAL12|2005-09-26|ds-DNA|Plasmodium_falciparum_Stanford	843209	843348	+	bait_12258
Plasmodium_falciparum_3D7|MAL12|2005-09-26|ds-DNA|Plasmodium_falciparum_Stanford	844886	845025	+	bait_614
Plasmodium_falciparum_3D7|MAL12|2005-09-26|ds-DNA|Plasmodium_falciparum_Stanford	846790	846929	+	bait_568
Plasmodium_falciparum_3D7|MAL12|2005-09-26|ds-DNA|Plasmodium_falciparum_Stanford	847431	847570	+	bait_15882
Plasmodium_falciparum_3D7|MAL12|2005-09-26|ds-DNA|Plasmodium_falciparum_Stanford	847502	847641	+	bait_8048
Plasmodium_falciparum_3D7|MAL12|2005-09-26|ds-DNA|Plasmodium_falciparum_Stanford	847572	847711	+	bait_10847
Plasmodium_falciparum_3D7|MAL12|2005-09-26|ds-DNA|Plasmodium_falciparum_Stanford	848200	848339	+	bait_13098
Plasmodium_falciparum_3D7|MAL12|2005-09-26|ds-DNA|Plasmodium_falciparum_Stanford	848470	848609	+	bait_6776
Plasmodium_falciparum_3D7|MAL12|2005-09-26|ds-DNA|Plasmodium_falciparum_Stanford	848601	848740	+	bait_4631
Plasmodium_falciparum_3D7|MAL12|2005-09-26|ds-DNA|Plasmodium_falciparum_Stanford	848843	848982	+	bait_14667
Plasmodium_falciparum_3D7|MAL12|2005-09-26|ds-DNA|Plasmodium_falciparum_Stanford	848922	849061	+	bait_10900
Plasmodium_falciparum_3D7|MAL12|2005-09-26|ds-DNA|Plasmodium_falciparum_Stanford	849089	849228	+	bait_3827
Plasmodium_falciparum_3D7|MAL12|2005-09-26|ds-DNA|Plasmodium_falciparum_Stanford	849778	849917	+	bait_7972
Plasmodium_falciparum_3D7|MAL12|2005-09-26|ds-DNA|Plasmodium_falciparum_Stanford	850055	850194	+	bait_19038
Plasmodium_falciparum_3D7|MAL12|2005-09-26|ds-DNA|Plasmodium_falciparum_Stanford	850277	850416	+	bait_17092
Plasmodium_falciparum_3D7|MAL12|2005-09-26|ds-DNA|Plasmodium_falciparum_Stanford	850539	850678	+	bait_10885
Plasmodium_falciparum_3D7|MAL12|2005-09-26|ds-DNA|Plasmodium_falciparum_Stanford	851291	851430	+	bait_11747
Plasmodium_falciparum_3D7|MAL12|2005-09-26|ds-DNA|Plasmodium_falciparum_Stanford	851860	851999	+	bait_13217
Plasmodium_falciparum_3D7|MAL12|2005-09-26|ds-DNA|Plasmodium_falciparum_Stanford	852083	852222	+	bait_6610
Plasmodium_falciparum_3D7|MAL12|2005-09-26|ds-DNA|Plasmodium_falciparum_Stanford	852344	852483	+	bait_21609
Plasmodium_falciparum_3D7|MAL12|2005-09-26|ds-DNA|Plasmodium_falciparum_Stanford	852534	852673	+	bait_3804
Plasmodium_falciparum_3D7|MAL12|2005-09-26|ds-DNA|Plasmodium_falciparum_Stanford	852702	852841	+	bait_15957
Plasmodium_falciparum_3D7|MAL12|2005-09-26|ds-DNA|Plasmodium_falciparum_Stanford	853085	853224	+	bait_6615
Plasmodium_falciparum_3D7|MAL12|2005-09-26|ds-DNA|Plasmodium_falciparum_Stanford	853361	853500	+	bait_9192
Plasmodium_falciparum_3D7|MAL12|2005-09-26|ds-DNA|Plasmodium_falciparum_Stanford	853935	854074	+	bait_10844
Plasmodium_falciparum_3D7|MAL12|2005-09-26|ds-DNA|Plasmodium_falciparum_Stanford	854238	854377	+	bait_19058
Plasmodium_falciparum_3D7|MAL12|2005-09-26|ds-DNA|Plasmodium_falciparum_Stanford	854553	854692	+	bait_15921
Plasmodium_falciparum_3D7|MAL12|2005-09-26|ds-DNA|Plasmodium_falciparum_Stanford	855378	855517	+	bait_11643
Plasmodium_falciparum_3D7|MAL12|2005-09-26|ds-DNA|Plasmodium_falciparum_Stanford	855753	855892	+	bait_1721
Plasmodium_falciparum_3D7|MAL12|2005-09-26|ds-DNA|Plasmodium_falciparum_Stanford	857486	857625	+	bait_19783
Plasmodium_falciparum_3D7|MAL12|2005-09-26|ds-DNA|Plasmodium_falciparum_Stanford	857809	857948	+	bait_22679
Plasmodium_falciparum_3D7|MAL12|2005-09-26|ds-DNA|Plasmodium_falciparum_Stanford	858212	858351	+	bait_18343
Plasmodium_falciparum_3D7|MAL12|2005-09-26|ds-DNA|Plasmodium_falciparum_Stanford	858426	858565	+	bait_23741
Plasmodium_falciparum_3D7|MAL12|2005-09-26|ds-DNA|Plasmodium_falciparum_Stanford	858709	858848	+	bait_7997
Plasmodium_falciparum_3D7|MAL12|2005-09-26|ds-DNA|Plasmodium_falciparum_Stanford	860783	860922	+	bait_9209
Plasmodium_falciparum_3D7|MAL12|2005-09-26|ds-DNA|Plasmodium_falciparum_Stanford	861451	861590	+	bait_3830
Plasmodium_falciparum_3D7|MAL12|2005-09-26|ds-DNA|Plasmodium_falciparum_Stanford	862127	862266	+	bait_4610
Plasmodium_falciparum_3D7|MAL12|2005-09-26|ds-DNA|Plasmodium_falciparum_Stanford	862329	862468	+	bait_15263
Plasmodium_falciparum_3D7|MAL12|2005-09-26|ds-DNA|Plasmodium_falciparum_Stanford	862446	862585	+	bait_15298
Plasmodium_falciparum_3D7|MAL12|2005-09-26|ds-DNA|Plasmodium_falciparum_Stanford	862986	863125	+	bait_872
Plasmodium_falciparum_3D7|MAL12|2005-09-26|ds-DNA|Plasmodium_falciparum_Stanford	864423	864562	+	bait_3806
Plasmodium_falciparum_3D7|MAL12|2005-09-26|ds-DNA|Plasmodium_falciparum_Stanford	866974	867113	+	bait_17070
Plasmodium_falciparum_3D7|MAL12|2005-09-26|ds-DNA|Plasmodium_falciparum_Stanford	870238	870377	+	bait_21637
Plasmodium_falciparum_3D7|MAL12|2005-09-26|ds-DNA|Plasmodium_falciparum_Stanford	873573	873712	+	bait_13379
Plasmodium_falciparum_3D7|MAL12|2005-09-26|ds-DNA|Plasmodium_falciparum_Stanford	873715	873854	+	bait_21522
Plasmodium_falciparum_3D7|MAL12|2005-09-26|ds-DNA|Plasmodium_falciparum_Stanford	876508	876647	+	bait_434
Plasmodium_falciparum_3D7|MAL12|2005-09-26|ds-DNA|Plasmodium_falciparum_Stanford	877019	877158	+	bait_18998
Plasmodium_falciparum_3D7|MAL12|2005-09-26|ds-DNA|Plasmodium_falciparum_Stanford	877693	877832	+	bait_11923
Plasmodium_falciparum_3D7|MAL12|2005-09-26|ds-DNA|Plasmodium_falciparum_Stanford	877865	878004	+	bait_21490
Plasmodium_falciparum_3D7|MAL12|2005-09-26|ds-DNA|Plasmodium_falciparum_Stanford	880331	880470	+	bait_15943
Plasmodium_falciparum_3D7|MAL12|2005-09-26|ds-DNA|Plasmodium_falciparum_Stanford	884722	884861	+	bait_20716
Plasmodium_falciparum_3D7|MAL12|2005-09-26|ds-DNA|Plasmodium_falciparum_Stanford	890248	890387	+	bait_2112
Plasmodium_falciparum_3D7|MAL12|2005-09-26|ds-DNA|Plasmodium_falciparum_Stanford	892438	892577	+	bait_9178
Plasmodium_falciparum_3D7|MAL12|2005-09-26|ds-DNA|Plasmodium_falciparum_Stanford	892627	892766	+	bait_9177
Plasmodium_falciparum_3D7|MAL12|2005-09-26|ds-DNA|Plasmodium_falciparum_Stanford	892894	893033	+	bait_9175
Plasmodium_falciparum_3D7|MAL12|2005-09-26|ds-DNA|Plasmodium_falciparum_Stanford	893309	893448	+	bait_7978
Plasmodium_falciparum_3D7|MAL12|2005-09-26|ds-DNA|Plasmodium_falciparum_Stanford	893769	893908	+	bait_22546
Plasmodium_falciparum_3D7|MAL12|2005-09-26|ds-DNA|Plasmodium_falciparum_Stanford	894342	894481	+	bait_10992
Plasmodium_falciparum_3D7|MAL12|2005-09-26|ds-DNA|Plasmodium_falciparum_Stanford	894970	895109	+	bait_14262
Plasmodium_falciparum_3D7|MAL12|2005-09-26|ds-DNA|Plasmodium_falciparum_Stanford	895338	895477	+	bait_14261
Plasmodium_falciparum_3D7|MAL12|2005-09-26|ds-DNA|Plasmodium_falciparum_Stanford	899243	899382	+	bait_20882
Plasmodium_falciparum_3D7|MAL12|2005-09-26|ds-DNA|Plasmodium_falciparum_Stanford	899544	899683	+	bait_9165
Plasmodium_falciparum_3D7|MAL12|2005-09-26|ds-DNA|Plasmodium_falciparum_Stanford	899594	899733	+	bait_7985
Plasmodium_falciparum_3D7|MAL12|2005-09-26|ds-DNA|Plasmodium_falciparum_Stanford	899823	899962	+	bait_15332
Plasmodium_falciparum_3D7|MAL12|2005-09-26|ds-DNA|Plasmodium_falciparum_Stanford	900017	900156	+	bait_13190
Plasmodium_falciparum_3D7|MAL12|2005-09-26|ds-DNA|Plasmodium_falciparum_Stanford	900251	900390	+	bait_19453
Plasmodium_falciparum_3D7|MAL12|2005-09-26|ds-DNA|Plasmodium_falciparum_Stanford	900940	901079	+	bait_15333
Plasmodium_falciparum_3D7|MAL12|2005-09-26|ds-DNA|Plasmodium_falciparum_Stanford	901680	901819	+	bait_3044
Plasmodium_falciparum_3D7|MAL12|2005-09-26|ds-DNA|Plasmodium_falciparum_Stanford	901904	902043	+	bait_363
Plasmodium_falciparum_3D7|MAL12|2005-09-26|ds-DNA|Plasmodium_falciparum_Stanford	905025	905164	+	bait_942
Plasmodium_falciparum_3D7|MAL12|2005-09-26|ds-DNA|Plasmodium_falciparum_Stanford	907756	907895	+	bait_11842
Plasmodium_falciparum_3D7|MAL12|2005-09-26|ds-DNA|Plasmodium_falciparum_Stanford	907942	908081	+	bait_14285
Plasmodium_falciparum_3D7|MAL12|2005-09-26|ds-DNA|Plasmodium_falciparum_Stanford	908360	908499	+	bait_11856
Plasmodium_falciparum_3D7|MAL12|2005-09-26|ds-DNA|Plasmodium_falciparum_Stanford	909023	909162	+	bait_10058
Plasmodium_falciparum_3D7|MAL12|2005-09-26|ds-DNA|Plasmodium_falciparum_Stanford	910053	910192	+	bait_4485
Plasmodium_falciparum_3D7|MAL12|2005-09-26|ds-DNA|Plasmodium_falciparum_Stanford	910247	910386	+	bait_7556
Plasmodium_falciparum_3D7|MAL12|2005-09-26|ds-DNA|Plasmodium_falciparum_Stanford	910733	910872	+	bait_11849
Plasmodium_falciparum_3D7|MAL12|2005-09-26|ds-DNA|Plasmodium_falciparum_Stanford	910774	910913	+	bait_9230
Plasmodium_falciparum_3D7|MAL12|2005-09-26|ds-DNA|Plasmodium_falciparum_Stanford	911455	911594	+	bait_7578
Plasmodium_falciparum_3D7|MAL12|2005-09-26|ds-DNA|Plasmodium_falciparum_Stanford	912763	912902	+	bait_8031
Plasmodium_falciparum_3D7|MAL12|2005-09-26|ds-DNA|Plasmodium_falciparum_Stanford	913047	913186	+	bait_5018
Plasmodium_falciparum_3D7|MAL12|2005-09-26|ds-DNA|Plasmodium_falciparum_Stanford	914099	914238	+	bait_15814
Plasmodium_falciparum_3D7|MAL12|2005-09-26|ds-DNA|Plasmodium_falciparum_Stanford	914254	914393	+	bait_8033
Plasmodium_falciparum_3D7|MAL12|2005-09-26|ds-DNA|Plasmodium_falciparum_Stanford	915170	915309	+	bait_4472
Plasmodium_falciparum_3D7|MAL12|2005-09-26|ds-DNA|Plasmodium_falciparum_Stanford	917633	917772	+	bait_5032
Plasmodium_falciparum_3D7|MAL12|2005-09-26|ds-DNA|Plasmodium_falciparum_Stanford	918952	919091	+	bait_15403
Plasmodium_falciparum_3D7|MAL12|2005-09-26|ds-DNA|Plasmodium_falciparum_Stanford	920781	920920	+	bait_9202
Plasmodium_falciparum_3D7|MAL12|2005-09-26|ds-DNA|Plasmodium_falciparum_Stanford	921007	921146	+	bait_7497
Plasmodium_falciparum_3D7|MAL12|2005-09-26|ds-DNA|Plasmodium_falciparum_Stanford	921241	921380	+	bait_18174
Plasmodium_falciparum_3D7|MAL12|2005-09-26|ds-DNA|Plasmodium_falciparum_Stanford	921625	921764	+	bait_7481
Plasmodium_falciparum_3D7|MAL12|2005-09-26|ds-DNA|Plasmodium_falciparum_Stanford	921865	922004	+	bait_15702
Plasmodium_falciparum_3D7|MAL12|2005-09-26|ds-DNA|Plasmodium_falciparum_Stanford	922139	922278	+	bait_3026
Plasmodium_falciparum_3D7|MAL12|2005-09-26|ds-DNA|Plasmodium_falciparum_Stanford	922261	922400	+	bait_13151
Plasmodium_falciparum_3D7|MAL12|2005-09-26|ds-DNA|Plasmodium_falciparum_Stanford	924148	924287	+	bait_14618
Plasmodium_falciparum_3D7|MAL12|2005-09-26|ds-DNA|Plasmodium_falciparum_Stanford	925067	925206	+	bait_13333
Plasmodium_falciparum_3D7|MAL12|2005-09-26|ds-DNA|Plasmodium_falciparum_Stanford	925318	925457	+	bait_9101
Plasmodium_falciparum_3D7|MAL12|2005-09-26|ds-DNA|Plasmodium_falciparum_Stanford	925534	925673	+	bait_16992
Plasmodium_falciparum_3D7|MAL12|2005-09-26|ds-DNA|Plasmodium_falciparum_Stanford	925786	925925	+	bait_6365
Plasmodium_falciparum_3D7|MAL12|2005-09-26|ds-DNA|Plasmodium_falciparum_Stanford	926111	926250	+	bait_14574
Plasmodium_falciparum_3D7|MAL12|2005-09-26|ds-DNA|Plasmodium_falciparum_Stanford	927114	927253	+	bait_5495
Plasmodium_falciparum_3D7|MAL12|2005-09-26|ds-DNA|Plasmodium_falciparum_Stanford	927897	928036	+	bait_22277
Plasmodium_falciparum_3D7|MAL12|2005-09-26|ds-DNA|Plasmodium_falciparum_Stanford	928248	928387	+	bait_22119
Plasmodium_falciparum_3D7|MAL12|2005-09-26|ds-DNA|Plasmodium_falciparum_Stanford	929110	929249	+	bait_18182
Plasmodium_falciparum_3D7|MAL12|2005-09-26|ds-DNA|Plasmodium_falciparum_Stanford	929904	930043	+	bait_9321
Plasmodium_falciparum_3D7|MAL12|2005-09-26|ds-DNA|Plasmodium_falciparum_Stanford	932941	933080	+	bait_20763
Plasmodium_falciparum_3D7|MAL12|2005-09-26|ds-DNA|Plasmodium_falciparum_Stanford	933522	933661	+	bait_12057
Plasmodium_falciparum_3D7|MAL12|2005-09-26|ds-DNA|Plasmodium_falciparum_Stanford	933928	934067	+	bait_15862
Plasmodium_falciparum_3D7|MAL12|2005-09-26|ds-DNA|Plasmodium_falciparum_Stanford	936728	936867	+	bait_1540
Plasmodium_falciparum_3D7|MAL12|2005-09-26|ds-DNA|Plasmodium_falciparum_Stanford	942448	942587	+	bait_21428
Plasmodium_falciparum_3D7|MAL12|2005-09-26|ds-DNA|Plasmodium_falciparum_Stanford	942886	943025	+	bait_7331
Plasmodium_falciparum_3D7|MAL12|2005-09-26|ds-DNA|Plasmodium_falciparum_Stanford	943276	943415	+	bait_19551
Plasmodium_falciparum_3D7|MAL12|2005-09-26|ds-DNA|Plasmodium_falciparum_Stanford	943462	943601	+	bait_15867
Plasmodium_falciparum_3D7|MAL12|2005-09-26|ds-DNA|Plasmodium_falciparum_Stanford	944398	944537	+	bait_8214
Plasmodium_falciparum_3D7|MAL12|2005-09-26|ds-DNA|Plasmodium_falciparum_Stanford	945023	945162	+	bait_13410
Plasmodium_falciparum_3D7|MAL12|2005-09-26|ds-DNA|Plasmodium_falciparum_Stanford	945548	945687	+	bait_19556
Plasmodium_falciparum_3D7|MAL12|2005-09-26|ds-DNA|Plasmodium_falciparum_Stanford	946002	946141	+	bait_20857
Plasmodium_falciparum_3D7|MAL12|2005-09-26|ds-DNA|Plasmodium_falciparum_Stanford	946358	946497	+	bait_15583
Plasmodium_falciparum_3D7|MAL12|2005-09-26|ds-DNA|Plasmodium_falciparum_Stanford	946605	946744	+	bait_18194
Plasmodium_falciparum_3D7|MAL12|2005-09-26|ds-DNA|Plasmodium_falciparum_Stanford	946991	947130	+	bait_12167
Plasmodium_falciparum_3D7|MAL12|2005-09-26|ds-DNA|Plasmodium_falciparum_Stanford	947392	947531	+	bait_18195
Plasmodium_falciparum_3D7|MAL12|2005-09-26|ds-DNA|Plasmodium_falciparum_Stanford	947412	947551	+	bait_13586
Plasmodium_falciparum_3D7|MAL12|2005-09-26|ds-DNA|Plasmodium_falciparum_Stanford	947960	948099	+	bait_5553
Plasmodium_falciparum_3D7|MAL12|2005-09-26|ds-DNA|Plasmodium_falciparum_Stanford	948473	948612	+	bait_13107
Plasmodium_falciparum_3D7|MAL12|2005-09-26|ds-DNA|Plasmodium_falciparum_Stanford	948664	948803	+	bait_2105
Plasmodium_falciparum_3D7|MAL12|2005-09-26|ds-DNA|Plasmodium_falciparum_Stanford	949034	949173	+	bait_17010
Plasmodium_falciparum_3D7|MAL12|2005-09-26|ds-DNA|Plasmodium_falciparum_Stanford	949435	949574	+	bait_15256
Plasmodium_falciparum_3D7|MAL12|2005-09-26|ds-DNA|Plasmodium_falciparum_Stanford	949978	950117	+	bait_3450
Plasmodium_falciparum_3D7|MAL12|2005-09-26|ds-DNA|Plasmodium_falciparum_Stanford	950300	950439	+	bait_11742
Plasmodium_falciparum_3D7|MAL12|2005-09-26|ds-DNA|Plasmodium_falciparum_Stanford	952897	953036	+	bait_15203
Plasmodium_falciparum_3D7|MAL12|2005-09-26|ds-DNA|Plasmodium_falciparum_Stanford	953672	953811	+	bait_8193
Plasmodium_falciparum_3D7|MAL12|2005-09-26|ds-DNA|Plasmodium_falciparum_Stanford	954252	954391	+	bait_15349
Plasmodium_falciparum_3D7|MAL12|2005-09-26|ds-DNA|Plasmodium_falciparum_Stanford	954444	954583	+	bait_2081
Plasmodium_falciparum_3D7|MAL12|2005-09-26|ds-DNA|Plasmodium_falciparum_Stanford	954634	954773	+	bait_3038
Plasmodium_falciparum_3D7|MAL12|2005-09-26|ds-DNA|Plasmodium_falciparum_Stanford	955692	955831	+	bait_15353
Plasmodium_falciparum_3D7|MAL12|2005-09-26|ds-DNA|Plasmodium_falciparum_Stanford	957610	957749	+	bait_11655
Plasmodium_falciparum_3D7|MAL12|2005-09-26|ds-DNA|Plasmodium_falciparum_Stanford	961712	961851	+	bait_638
Plasmodium_falciparum_3D7|MAL12|2005-09-26|ds-DNA|Plasmodium_falciparum_Stanford	963091	963230	+	bait_8198
Plasmodium_falciparum_3D7|MAL12|2005-09-26|ds-DNA|Plasmodium_falciparum_Stanford	964627	964766	+	bait_3357
Plasmodium_falciparum_3D7|MAL12|2005-09-26|ds-DNA|Plasmodium_falciparum_Stanford	966916	967055	+	bait_18800
Plasmodium_falciparum_3D7|MAL12|2005-09-26|ds-DNA|Plasmodium_falciparum_Stanford	967146	967285	+	bait_8883
Plasmodium_falciparum_3D7|MAL12|2005-09-26|ds-DNA|Plasmodium_falciparum_Stanford	968034	968173	+	bait_2146
Plasmodium_falciparum_3D7|MAL12|2005-09-26|ds-DNA|Plasmodium_falciparum_Stanford	968282	968421	+	bait_5340
Plasmodium_falciparum_3D7|MAL12|2005-09-26|ds-DNA|Plasmodium_falciparum_Stanford	969253	969392	+	bait_20693
Plasmodium_falciparum_3D7|MAL12|2005-09-26|ds-DNA|Plasmodium_falciparum_Stanford	969936	970075	+	bait_19531
Plasmodium_falciparum_3D7|MAL12|2005-09-26|ds-DNA|Plasmodium_falciparum_Stanford	970266	970405	+	bait_3131
Plasmodium_falciparum_3D7|MAL12|2005-09-26|ds-DNA|Plasmodium_falciparum_Stanford	970488	970627	+	bait_6399
Plasmodium_falciparum_3D7|MAL12|2005-09-26|ds-DNA|Plasmodium_falciparum_Stanford	971654	971793	+	bait_21365
Plasmodium_falciparum_3D7|MAL12|2005-09-26|ds-DNA|Plasmodium_falciparum_Stanford	971706	971845	+	bait_18804
Plasmodium_falciparum_3D7|MAL12|2005-09-26|ds-DNA|Plasmodium_falciparum_Stanford	971899	972038	+	bait_22955
Plasmodium_falciparum_3D7|MAL12|2005-09-26|ds-DNA|Plasmodium_falciparum_Stanford	972974	973113	+	bait_20777
Plasmodium_falciparum_3D7|MAL12|2005-09-26|ds-DNA|Plasmodium_falciparum_Stanford	974879	975018	+	bait_1539
Plasmodium_falciparum_3D7|MAL12|2005-09-26|ds-DNA|Plasmodium_falciparum_Stanford	974983	975122	+	bait_4618
Plasmodium_falciparum_3D7|MAL12|2005-09-26|ds-DNA|Plasmodium_falciparum_Stanford	975476	975615	+	bait_8278
Plasmodium_falciparum_3D7|MAL12|2005-09-26|ds-DNA|Plasmodium_falciparum_Stanford	976796	976935	+	bait_17034
Plasmodium_falciparum_3D7|MAL12|2005-09-26|ds-DNA|Plasmodium_falciparum_Stanford	977064	977203	+	bait_19580
Plasmodium_falciparum_3D7|MAL12|2005-09-26|ds-DNA|Plasmodium_falciparum_Stanford	977377	977516	+	bait_21434
Plasmodium_falciparum_3D7|MAL12|2005-09-26|ds-DNA|Plasmodium_falciparum_Stanford	977751	977890	+	bait_19584
Plasmodium_falciparum_3D7|MAL12|2005-09-26|ds-DNA|Plasmodium_falciparum_Stanford	982258	982397	+	bait_8288
Plasmodium_falciparum_3D7|MAL12|2005-09-26|ds-DNA|Plasmodium_falciparum_Stanford	983681	983820	+	bait_8289
Plasmodium_falciparum_3D7|MAL12|2005-09-26|ds-DNA|Plasmodium_falciparum_Stanford	983987	984126	+	bait_20691
Plasmodium_falciparum_3D7|MAL12|2005-09-26|ds-DNA|Plasmodium_falciparum_Stanford	984207	984346	+	bait_1568
Plasmodium_falciparum_3D7|MAL12|2005-09-26|ds-DNA|Plasmodium_falciparum_Stanford	989474	989613	+	bait_23653
Plasmodium_falciparum_3D7|MAL12|2005-09-26|ds-DNA|Plasmodium_falciparum_Stanford	989602	989741	+	bait_22468
Plasmodium_falciparum_3D7|MAL12|2005-09-26|ds-DNA|Plasmodium_falciparum_Stanford	989864	990003	+	bait_18813
Plasmodium_falciparum_3D7|MAL12|2005-09-26|ds-DNA|Plasmodium_falciparum_Stanford	990228	990367	+	bait_22886
Plasmodium_falciparum_3D7|MAL12|2005-09-26|ds-DNA|Plasmodium_falciparum_Stanford	994727	994866	+	bait_16082
Plasmodium_falciparum_3D7|MAL12|2005-09-26|ds-DNA|Plasmodium_falciparum_Stanford	996017	996156	+	bait_8292
Plasmodium_falciparum_3D7|MAL12|2005-09-26|ds-DNA|Plasmodium_falciparum_Stanford	998404	998543	+	bait_19592
Plasmodium_falciparum_3D7|MAL12|2005-09-26|ds-DNA|Plasmodium_falciparum_Stanford	998916	999055	+	bait_10303
Plasmodium_falciparum_3D7|MAL12|2005-09-26|ds-DNA|Plasmodium_falciparum_Stanford	1000671	1000810	+	bait_21397
Plasmodium_falciparum_3D7|MAL12|2005-09-26|ds-DNA|Plasmodium_falciparum_Stanford	1000753	1000892	+	bait_13401
Plasmodium_falciparum_3D7|MAL12|2005-09-26|ds-DNA|Plasmodium_falciparum_Stanford	1000834	1000973	+	bait_20712
Plasmodium_falciparum_3D7|MAL12|2005-09-26|ds-DNA|Plasmodium_falciparum_Stanford	1001107	1001246	+	bait_6407
Plasmodium_falciparum_3D7|MAL12|2005-09-26|ds-DNA|Plasmodium_falciparum_Stanford	1001166	1001305	+	bait_19560
Plasmodium_falciparum_3D7|MAL12|2005-09-26|ds-DNA|Plasmodium_falciparum_Stanford	1001515	1001654	+	bait_11871
Plasmodium_falciparum_3D7|MAL12|2005-09-26|ds-DNA|Plasmodium_falciparum_Stanford	1001651	1001790	+	bait_7471
Plasmodium_falciparum_3D7|MAL12|2005-09-26|ds-DNA|Plasmodium_falciparum_Stanford	1001814	1001953	+	bait_20839
Plasmodium_falciparum_3D7|MAL12|2005-09-26|ds-DNA|Plasmodium_falciparum_Stanford	1002672	1002811	+	bait_2921
Plasmodium_falciparum_3D7|MAL12|2005-09-26|ds-DNA|Plasmodium_falciparum_Stanford	1002860	1002999	+	bait_821
Plasmodium_falciparum_3D7|MAL12|2005-09-26|ds-DNA|Plasmodium_falciparum_Stanford	1005316	1005455	+	bait_4805
Plasmodium_falciparum_3D7|MAL12|2005-09-26|ds-DNA|Plasmodium_falciparum_Stanford	1005619	1005758	+	bait_13466
Plasmodium_falciparum_3D7|MAL12|2005-09-26|ds-DNA|Plasmodium_falciparum_Stanford	1006046	1006185	+	bait_13329
Plasmodium_falciparum_3D7|MAL12|2005-09-26|ds-DNA|Plasmodium_falciparum_Stanford	1009693	1009832	+	bait_16148
Plasmodium_falciparum_3D7|MAL12|2005-09-26|ds-DNA|Plasmodium_falciparum_Stanford	1010008	1010147	+	bait_15291
Plasmodium_falciparum_3D7|MAL12|2005-09-26|ds-DNA|Plasmodium_falciparum_Stanford	1010822	1010961	+	bait_20725
Plasmodium_falciparum_3D7|MAL12|2005-09-26|ds-DNA|Plasmodium_falciparum_Stanford	1010886	1011025	+	bait_22808
Plasmodium_falciparum_3D7|MAL12|2005-09-26|ds-DNA|Plasmodium_falciparum_Stanford	1011237	1011376	+	bait_13482
Plasmodium_falciparum_3D7|MAL12|2005-09-26|ds-DNA|Plasmodium_falciparum_Stanford	1012278	1012417	+	bait_18817
Plasmodium_falciparum_3D7|MAL12|2005-09-26|ds-DNA|Plasmodium_falciparum_Stanford	1013301	1013440	+	bait_5388
Plasmodium_falciparum_3D7|MAL12|2005-09-26|ds-DNA|Plasmodium_falciparum_Stanford	1013969	1014108	+	bait_6418
Plasmodium_falciparum_3D7|MAL12|2005-09-26|ds-DNA|Plasmodium_falciparum_Stanford	1014197	1014336	+	bait_228
Plasmodium_falciparum_3D7|MAL12|2005-09-26|ds-DNA|Plasmodium_falciparum_Stanford	1014681	1014820	+	bait_2045
Plasmodium_falciparum_3D7|MAL12|2005-09-26|ds-DNA|Plasmodium_falciparum_Stanford	1015335	1015474	+	bait_19570
Plasmodium_falciparum_3D7|MAL12|2005-09-26|ds-DNA|Plasmodium_falciparum_Stanford	1015549	1015688	+	bait_2047
Plasmodium_falciparum_3D7|MAL12|2005-09-26|ds-DNA|Plasmodium_falciparum_Stanford	1016618	1016757	+	bait_7184
Plasmodium_falciparum_3D7|MAL12|2005-09-26|ds-DNA|Plasmodium_falciparum_Stanford	1017303	1017442	+	bait_15239
Plasmodium_falciparum_3D7|MAL12|2005-09-26|ds-DNA|Plasmodium_falciparum_Stanford	1018566	1018705	+	bait_2528
Plasmodium_falciparum_3D7|MAL12|2005-09-26|ds-DNA|Plasmodium_falciparum_Stanford	1019370	1019509	+	bait_2526
Plasmodium_falciparum_3D7|MAL12|2005-09-26|ds-DNA|Plasmodium_falciparum_Stanford	1020134	1020273	+	bait_20780
Plasmodium_falciparum_3D7|MAL12|2005-09-26|ds-DNA|Plasmodium_falciparum_Stanford	1020392	1020531	+	bait_5514
Plasmodium_falciparum_3D7|MAL12|2005-09-26|ds-DNA|Plasmodium_falciparum_Stanford	1021922	1022061	+	bait_5498
Plasmodium_falciparum_3D7|MAL12|2005-09-26|ds-DNA|Plasmodium_falciparum_Stanford	1023459	1023598	+	bait_10264
Plasmodium_falciparum_3D7|MAL12|2005-09-26|ds-DNA|Plasmodium_falciparum_Stanford	1023887	1024026	+	bait_8099
Plasmodium_falciparum_3D7|MAL12|2005-09-26|ds-DNA|Plasmodium_falciparum_Stanford	1026159	1026298	+	bait_9027
Plasmodium_falciparum_3D7|MAL12|2005-09-26|ds-DNA|Plasmodium_falciparum_Stanford	1026805	1026944	+	bait_21826
Plasmodium_falciparum_3D7|MAL12|2005-09-26|ds-DNA|Plasmodium_falciparum_Stanford	1027883	1028022	+	bait_13301
Plasmodium_falciparum_3D7|MAL12|2005-09-26|ds-DNA|Plasmodium_falciparum_Stanford	1030199	1030338	+	bait_8104
Plasmodium_falciparum_3D7|MAL12|2005-09-26|ds-DNA|Plasmodium_falciparum_Stanford	1031206	1031345	+	bait_14007
Plasmodium_falciparum_3D7|MAL12|2005-09-26|ds-DNA|Plasmodium_falciparum_Stanford	1034016	1034155	+	bait_2446
Plasmodium_falciparum_3D7|MAL12|2005-09-26|ds-DNA|Plasmodium_falciparum_Stanford	1034095	1034234	+	bait_4581
Plasmodium_falciparum_3D7|MAL12|2005-09-26|ds-DNA|Plasmodium_falciparum_Stanford	1034912	1035051	+	bait_11826
Plasmodium_falciparum_3D7|MAL12|2005-09-26|ds-DNA|Plasmodium_falciparum_Stanford	1035211	1035350	+	bait_6388
Plasmodium_falciparum_3D7|MAL12|2005-09-26|ds-DNA|Plasmodium_falciparum_Stanford	1035409	1035548	+	bait_13449
Plasmodium_falciparum_3D7|MAL12|2005-09-26|ds-DNA|Plasmodium_falciparum_Stanford	1035491	1035630	+	bait_15622
Plasmodium_falciparum_3D7|MAL12|2005-09-26|ds-DNA|Plasmodium_falciparum_Stanford	1035573	1035712	+	bait_16796
Plasmodium_falciparum_3D7|MAL12|2005-09-26|ds-DNA|Plasmodium_falciparum_Stanford	1035937	1036076	+	bait_21802
Plasmodium_falciparum_3D7|MAL12|2005-09-26|ds-DNA|Plasmodium_falciparum_Stanford	1036693	1036832	+	bait_4310
Plasmodium_falciparum_3D7|MAL12|2005-09-26|ds-DNA|Plasmodium_falciparum_Stanford	1037683	1037822	+	bait_13974
Plasmodium_falciparum_3D7|MAL12|2005-09-26|ds-DNA|Plasmodium_falciparum_Stanford	1037876	1038015	+	bait_8121
Plasmodium_falciparum_3D7|MAL12|2005-09-26|ds-DNA|Plasmodium_falciparum_Stanford	1041584	1041723	+	bait_19487
Plasmodium_falciparum_3D7|MAL12|2005-09-26|ds-DNA|Plasmodium_falciparum_Stanford	1044410	1044549	+	bait_3551
Plasmodium_falciparum_3D7|MAL12|2005-09-26|ds-DNA|Plasmodium_falciparum_Stanford	1045928	1046067	+	bait_2450
Plasmodium_falciparum_3D7|MAL12|2005-09-26|ds-DNA|Plasmodium_falciparum_Stanford	1047764	1047903	+	bait_19488
Plasmodium_falciparum_3D7|MAL12|2005-09-26|ds-DNA|Plasmodium_falciparum_Stanford	1048691	1048830	+	bait_13124
Plasmodium_falciparum_3D7|MAL12|2005-09-26|ds-DNA|Plasmodium_falciparum_Stanford	1049617	1049756	+	bait_16125
Plasmodium_falciparum_3D7|MAL12|2005-09-26|ds-DNA|Plasmodium_falciparum_Stanford	1051262	1051401	+	bait_11883
Plasmodium_falciparum_3D7|MAL12|2005-09-26|ds-DNA|Plasmodium_falciparum_Stanford	1053361	1053500	+	bait_16934
Plasmodium_falciparum_3D7|MAL12|2005-09-26|ds-DNA|Plasmodium_falciparum_Stanford	1054985	1055124	+	bait_5530
Plasmodium_falciparum_3D7|MAL12|2005-09-26|ds-DNA|Plasmodium_falciparum_Stanford	1058101	1058240	+	bait_23225
Plasmodium_falciparum_3D7|MAL12|2005-09-26|ds-DNA|Plasmodium_falciparum_Stanford	1058599	1058738	+	bait_4606
Plasmodium_falciparum_3D7|MAL12|2005-09-26|ds-DNA|Plasmodium_falciparum_Stanford	1058913	1059052	+	bait_21009
Plasmodium_falciparum_3D7|MAL12|2005-09-26|ds-DNA|Plasmodium_falciparum_Stanford	1059669	1059808	+	bait_6449
Plasmodium_falciparum_3D7|MAL12|2005-09-26|ds-DNA|Plasmodium_falciparum_Stanford	1060515	1060654	+	bait_16143
Plasmodium_falciparum_3D7|MAL12|2005-09-26|ds-DNA|Plasmodium_falciparum_Stanford	1066161	1066300	+	bait_9842
Plasmodium_falciparum_3D7|MAL12|2005-09-26|ds-DNA|Plasmodium_falciparum_Stanford	1068369	1068508	+	bait_11681
Plasmodium_falciparum_3D7|MAL12|2005-09-26|ds-DNA|Plasmodium_falciparum_Stanford	1068927	1069066	+	bait_21548
Plasmodium_falciparum_3D7|MAL12|2005-09-26|ds-DNA|Plasmodium_falciparum_Stanford	1069971	1070110	+	bait_4329
Plasmodium_falciparum_3D7|MAL12|2005-09-26|ds-DNA|Plasmodium_falciparum_Stanford	1071111	1071250	+	bait_18928
Plasmodium_falciparum_3D7|MAL12|2005-09-26|ds-DNA|Plasmodium_falciparum_Stanford	1073455	1073594	+	bait_16871
Plasmodium_falciparum_3D7|MAL12|2005-09-26|ds-DNA|Plasmodium_falciparum_Stanford	1074353	1074492	+	bait_3814
Plasmodium_falciparum_3D7|MAL12|2005-09-26|ds-DNA|Plasmodium_falciparum_Stanford	1074639	1074778	+	bait_3817
Plasmodium_falciparum_3D7|MAL12|2005-09-26|ds-DNA|Plasmodium_falciparum_Stanford	1075096	1075235	+	bait_22855
Plasmodium_falciparum_3D7|MAL12|2005-09-26|ds-DNA|Plasmodium_falciparum_Stanford	1075506	1075645	+	bait_13225
Plasmodium_falciparum_3D7|MAL12|2005-09-26|ds-DNA|Plasmodium_falciparum_Stanford	1075908	1076047	+	bait_18233
Plasmodium_falciparum_3D7|MAL12|2005-09-26|ds-DNA|Plasmodium_falciparum_Stanford	1076316	1076455	+	bait_9855
Plasmodium_falciparum_3D7|MAL12|2005-09-26|ds-DNA|Plasmodium_falciparum_Stanford	1078097	1078236	+	bait_16903
Plasmodium_falciparum_3D7|MAL12|2005-09-26|ds-DNA|Plasmodium_falciparum_Stanford	1078609	1078748	+	bait_19511
Plasmodium_falciparum_3D7|MAL12|2005-09-26|ds-DNA|Plasmodium_falciparum_Stanford	1082075	1082214	+	bait_19514
Plasmodium_falciparum_3D7|MAL12|2005-09-26|ds-DNA|Plasmodium_falciparum_Stanford	1082316	1082455	+	bait_13268
Plasmodium_falciparum_3D7|MAL12|2005-09-26|ds-DNA|Plasmodium_falciparum_Stanford	1084174	1084313	+	bait_3617
Plasmodium_falciparum_3D7|MAL12|2005-09-26|ds-DNA|Plasmodium_falciparum_Stanford	1085349	1085488	+	bait_10227
Plasmodium_falciparum_3D7|MAL12|2005-09-26|ds-DNA|Plasmodium_falciparum_Stanford	1086142	1086281	+	bait_7441
Plasmodium_falciparum_3D7|MAL12|2005-09-26|ds-DNA|Plasmodium_falciparum_Stanford	1086662	1086801	+	bait_21968
Plasmodium_falciparum_3D7|MAL12|2005-09-26|ds-DNA|Plasmodium_falciparum_Stanford	1086908	1087047	+	bait_21263
Plasmodium_falciparum_3D7|MAL12|2005-09-26|ds-DNA|Plasmodium_falciparum_Stanford	1087184	1087323	+	bait_7616
Plasmodium_falciparum_3D7|MAL12|2005-09-26|ds-DNA|Plasmodium_falciparum_Stanford	1087197	1087336	+	bait_4936
Plasmodium_falciparum_3D7|MAL12|2005-09-26|ds-DNA|Plasmodium_falciparum_Stanford	1089201	1089340	+	bait_18870
Plasmodium_falciparum_3D7|MAL12|2005-09-26|ds-DNA|Plasmodium_falciparum_Stanford	1089664	1089803	+	bait_11651
Plasmodium_falciparum_3D7|MAL12|2005-09-26|ds-DNA|Plasmodium_falciparum_Stanford	1092340	1092479	+	bait_7614
Plasmodium_falciparum_3D7|MAL12|2005-09-26|ds-DNA|Plasmodium_falciparum_Stanford	1094492	1094631	+	bait_4364
Plasmodium_falciparum_3D7|MAL12|2005-09-26|ds-DNA|Plasmodium_falciparum_Stanford	1094578	1094717	+	bait_6323
Plasmodium_falciparum_3D7|MAL12|2005-09-26|ds-DNA|Plasmodium_falciparum_Stanford	1100486	1100625	+	bait_18241
Plasmodium_falciparum_3D7|MAL12|2005-09-26|ds-DNA|Plasmodium_falciparum_Stanford	1101020	1101159	+	bait_7609
Plasmodium_falciparum_3D7|MAL12|2005-09-26|ds-DNA|Plasmodium_falciparum_Stanford	1101514	1101653	+	bait_23651
Plasmodium_falciparum_3D7|MAL12|2005-09-26|ds-DNA|Plasmodium_falciparum_Stanford	1102756	1102895	+	bait_4516
Plasmodium_falciparum_3D7|MAL12|2005-09-26|ds-DNA|Plasmodium_falciparum_Stanford	1105968	1106107	+	bait_7370
Plasmodium_falciparum_3D7|MAL12|2005-09-26|ds-DNA|Plasmodium_falciparum_Stanford	1106917	1107056	+	bait_7606
Plasmodium_falciparum_3D7|MAL12|2005-09-26|ds-DNA|Plasmodium_falciparum_Stanford	1107315	1107454	+	bait_7603
Plasmodium_falciparum_3D7|MAL12|2005-09-26|ds-DNA|Plasmodium_falciparum_Stanford	1108540	1108679	+	bait_7397
Plasmodium_falciparum_3D7|MAL12|2005-09-26|ds-DNA|Plasmodium_falciparum_Stanford	1108993	1109132	+	bait_2465
Plasmodium_falciparum_3D7|MAL12|2005-09-26|ds-DNA|Plasmodium_falciparum_Stanford	1109153	1109292	+	bait_9910
Plasmodium_falciparum_3D7|MAL12|2005-09-26|ds-DNA|Plasmodium_falciparum_Stanford	1109695	1109834	+	bait_11794
Plasmodium_falciparum_3D7|MAL12|2005-09-26|ds-DNA|Plasmodium_falciparum_Stanford	1110832	1110971	+	bait_21057
Plasmodium_falciparum_3D7|MAL12|2005-09-26|ds-DNA|Plasmodium_falciparum_Stanford	1110899	1111038	+	bait_19505
Plasmodium_falciparum_3D7|MAL12|2005-09-26|ds-DNA|Plasmodium_falciparum_Stanford	1113139	1113278	+	bait_4394
Plasmodium_falciparum_3D7|MAL12|2005-09-26|ds-DNA|Plasmodium_falciparum_Stanford	1114318	1114457	+	bait_17025
Plasmodium_falciparum_3D7|MAL12|2005-09-26|ds-DNA|Plasmodium_falciparum_Stanford	1114671	1114810	+	bait_18885
Plasmodium_falciparum_3D7|MAL12|2005-09-26|ds-DNA|Plasmodium_falciparum_Stanford	1115812	1115951	+	bait_6320
Plasmodium_falciparum_3D7|MAL12|2005-09-26|ds-DNA|Plasmodium_falciparum_Stanford	1116252	1116391	+	bait_18252
Plasmodium_falciparum_3D7|MAL12|2005-09-26|ds-DNA|Plasmodium_falciparum_Stanford	1116420	1116559	+	bait_6363
Plasmodium_falciparum_3D7|MAL12|2005-09-26|ds-DNA|Plasmodium_falciparum_Stanford	1116580	1116719	+	bait_7288
Plasmodium_falciparum_3D7|MAL12|2005-09-26|ds-DNA|Plasmodium_falciparum_Stanford	1116689	1116828	+	bait_16057
Plasmodium_falciparum_3D7|MAL12|2005-09-26|ds-DNA|Plasmodium_falciparum_Stanford	1117964	1118103	+	bait_15089
Plasmodium_falciparum_3D7|MAL12|2005-09-26|ds-DNA|Plasmodium_falciparum_Stanford	1118187	1118326	+	bait_17130
Plasmodium_falciparum_3D7|MAL12|2005-09-26|ds-DNA|Plasmodium_falciparum_Stanford	1118566	1118705	+	bait_21900
Plasmodium_falciparum_3D7|MAL12|2005-09-26|ds-DNA|Plasmodium_falciparum_Stanford	1119504	1119643	+	bait_1463
Plasmodium_falciparum_3D7|MAL12|2005-09-26|ds-DNA|Plasmodium_falciparum_Stanford	1122409	1122548	+	bait_3232
Plasmodium_falciparum_3D7|MAL12|2005-09-26|ds-DNA|Plasmodium_falciparum_Stanford	1125636	1125775	+	bait_17115
Plasmodium_falciparum_3D7|MAL12|2005-09-26|ds-DNA|Plasmodium_falciparum_Stanford	1126275	1126414	+	bait_18866
Plasmodium_falciparum_3D7|MAL12|2005-09-26|ds-DNA|Plasmodium_falciparum_Stanford	1126573	1126712	+	bait_16023
Plasmodium_falciparum_3D7|MAL12|2005-09-26|ds-DNA|Plasmodium_falciparum_Stanford	1127077	1127216	+	bait_18915
Plasmodium_falciparum_3D7|MAL12|2005-09-26|ds-DNA|Plasmodium_falciparum_Stanford	1128170	1128309	+	bait_23499
Plasmodium_falciparum_3D7|MAL12|2005-09-26|ds-DNA|Plasmodium_falciparum_Stanford	1129247	1129386	+	bait_17110
Plasmodium_falciparum_3D7|MAL12|2005-09-26|ds-DNA|Plasmodium_falciparum_Stanford	1130287	1130426	+	bait_3209
Plasmodium_falciparum_3D7|MAL12|2005-09-26|ds-DNA|Plasmodium_falciparum_Stanford	1131262	1131401	+	bait_17152
Plasmodium_falciparum_3D7|MAL12|2005-09-26|ds-DNA|Plasmodium_falciparum_Stanford	1131333	1131472	+	bait_14878
Plasmodium_falciparum_3D7|MAL12|2005-09-26|ds-DNA|Plasmodium_falciparum_Stanford	1131528	1131667	+	bait_17147
Plasmodium_falciparum_3D7|MAL12|2005-09-26|ds-DNA|Plasmodium_falciparum_Stanford	1133876	1134015	+	bait_232
Plasmodium_falciparum_3D7|MAL12|2005-09-26|ds-DNA|Plasmodium_falciparum_Stanford	1135931	1136070	+	bait_16031
Plasmodium_falciparum_3D7|MAL12|2005-09-26|ds-DNA|Plasmodium_falciparum_Stanford	1136779	1136918	+	bait_23296
Plasmodium_falciparum_3D7|MAL12|2005-09-26|ds-DNA|Plasmodium_falciparum_Stanford	1139377	1139516	+	bait_4431
Plasmodium_falciparum_3D7|MAL12|2005-09-26|ds-DNA|Plasmodium_falciparum_Stanford	1141086	1141225	+	bait_13304
Plasmodium_falciparum_3D7|MAL12|2005-09-26|ds-DNA|Plasmodium_falciparum_Stanford	1141813	1141952	+	bait_21920
Plasmodium_falciparum_3D7|MAL12|2005-09-26|ds-DNA|Plasmodium_falciparum_Stanford	1142449	1142588	+	bait_13310
Plasmodium_falciparum_3D7|MAL12|2005-09-26|ds-DNA|Plasmodium_falciparum_Stanford	1142980	1143119	+	bait_2425
Plasmodium_falciparum_3D7|MAL12|2005-09-26|ds-DNA|Plasmodium_falciparum_Stanford	1144810	1144949	+	bait_10006
Plasmodium_falciparum_3D7|MAL12|2005-09-26|ds-DNA|Plasmodium_falciparum_Stanford	1148494	1148633	+	bait_17075
Plasmodium_falciparum_3D7|MAL12|2005-09-26|ds-DNA|Plasmodium_falciparum_Stanford	1149505	1149644	+	bait_23980
Plasmodium_falciparum_3D7|MAL12|2005-09-26|ds-DNA|Plasmodium_falciparum_Stanford	1151269	1151408	+	bait_21701
Plasmodium_falciparum_3D7|MAL12|2005-09-26|ds-DNA|Plasmodium_falciparum_Stanford	1154296	1154435	+	bait_13373
Plasmodium_falciparum_3D7|MAL12|2005-09-26|ds-DNA|Plasmodium_falciparum_Stanford	1155363	1155502	+	bait_13383
Plasmodium_falciparum_3D7|MAL12|2005-09-26|ds-DNA|Plasmodium_falciparum_Stanford	1155376	1155515	+	bait_10013
Plasmodium_falciparum_3D7|MAL12|2005-09-26|ds-DNA|Plasmodium_falciparum_Stanford	1156057	1156196	+	bait_16035
Plasmodium_falciparum_3D7|MAL12|2005-09-26|ds-DNA|Plasmodium_falciparum_Stanford	1156627	1156766	+	bait_12261
Plasmodium_falciparum_3D7|MAL12|2005-09-26|ds-DNA|Plasmodium_falciparum_Stanford	1158490	1158629	+	bait_1602
Plasmodium_falciparum_3D7|MAL12|2005-09-26|ds-DNA|Plasmodium_falciparum_Stanford	1158676	1158815	+	bait_18913
Plasmodium_falciparum_3D7|MAL12|2005-09-26|ds-DNA|Plasmodium_falciparum_Stanford	1159429	1159568	+	bait_7346
Plasmodium_falciparum_3D7|MAL12|2005-09-26|ds-DNA|Plasmodium_falciparum_Stanford	1161495	1161634	+	bait_21941
Plasmodium_falciparum_3D7|MAL12|2005-09-26|ds-DNA|Plasmodium_falciparum_Stanford	1161766	1161905	+	bait_2431
Plasmodium_falciparum_3D7|MAL12|2005-09-26|ds-DNA|Plasmodium_falciparum_Stanford	1167024	1167163	+	bait_21996
Plasmodium_falciparum_3D7|MAL12|2005-09-26|ds-DNA|Plasmodium_falciparum_Stanford	1167125	1167264	+	bait_21967
Plasmodium_falciparum_3D7|MAL12|2005-09-26|ds-DNA|Plasmodium_falciparum_Stanford	1167480	1167619	+	bait_18203
Plasmodium_falciparum_3D7|MAL12|2005-09-26|ds-DNA|Plasmodium_falciparum_Stanford	1168961	1169100	+	bait_21242
Plasmodium_falciparum_3D7|MAL12|2005-09-26|ds-DNA|Plasmodium_falciparum_Stanford	1170418	1170557	+	bait_22606
Plasmodium_falciparum_3D7|MAL12|2005-09-26|ds-DNA|Plasmodium_falciparum_Stanford	1170888	1171027	+	bait_18828
Plasmodium_falciparum_3D7|MAL12|2005-09-26|ds-DNA|Plasmodium_falciparum_Stanford	1172097	1172236	+	bait_3394
Plasmodium_falciparum_3D7|MAL12|2005-09-26|ds-DNA|Plasmodium_falciparum_Stanford	1173116	1173255	+	bait_406
Plasmodium_falciparum_3D7|MAL12|2005-09-26|ds-DNA|Plasmodium_falciparum_Stanford	1173525	1173664	+	bait_17090
Plasmodium_falciparum_3D7|MAL12|2005-09-26|ds-DNA|Plasmodium_falciparum_Stanford	1174293	1174432	+	bait_13878
Plasmodium_falciparum_3D7|MAL12|2005-09-26|ds-DNA|Plasmodium_falciparum_Stanford	1174631	1174770	+	bait_17089
Plasmodium_falciparum_3D7|MAL12|2005-09-26|ds-DNA|Plasmodium_falciparum_Stanford	1175667	1175806	+	bait_18204
Plasmodium_falciparum_3D7|MAL12|2005-09-26|ds-DNA|Plasmodium_falciparum_Stanford	1176371	1176510	+	bait_2438
Plasmodium_falciparum_3D7|MAL12|2005-09-26|ds-DNA|Plasmodium_falciparum_Stanford	1176854	1176993	+	bait_18205
Plasmodium_falciparum_3D7|MAL12|2005-09-26|ds-DNA|Plasmodium_falciparum_Stanford	1177023	1177162	+	bait_16797
Plasmodium_falciparum_3D7|MAL12|2005-09-26|ds-DNA|Plasmodium_falciparum_Stanford	1177645	1177784	+	bait_9658
Plasmodium_falciparum_3D7|MAL12|2005-09-26|ds-DNA|Plasmodium_falciparum_Stanford	1180636	1180775	+	bait_6528
Plasmodium_falciparum_3D7|MAL12|2005-09-26|ds-DNA|Plasmodium_falciparum_Stanford	1180875	1181014	+	bait_7812
Plasmodium_falciparum_3D7|MAL12|2005-09-26|ds-DNA|Plasmodium_falciparum_Stanford	1181087	1181226	+	bait_22448
Plasmodium_falciparum_3D7|MAL12|2005-09-26|ds-DNA|Plasmodium_falciparum_Stanford	1181371	1181510	+	bait_3324
Plasmodium_falciparum_3D7|MAL12|2005-09-26|ds-DNA|Plasmodium_falciparum_Stanford	1181469	1181608	+	bait_13919
Plasmodium_falciparum_3D7|MAL12|2005-09-26|ds-DNA|Plasmodium_falciparum_Stanford	1181759	1181898	+	bait_10040
Plasmodium_falciparum_3D7|MAL12|2005-09-26|ds-DNA|Plasmodium_falciparum_Stanford	1181849	1181988	+	bait_7819
Plasmodium_falciparum_3D7|MAL12|2005-09-26|ds-DNA|Plasmodium_falciparum_Stanford	1181938	1182077	+	bait_16831
Plasmodium_falciparum_3D7|MAL12|2005-09-26|ds-DNA|Plasmodium_falciparum_Stanford	1182186	1182325	+	bait_6539
Plasmodium_falciparum_3D7|MAL12|2005-09-26|ds-DNA|Plasmodium_falciparum_Stanford	1182345	1182484	+	bait_6493
Plasmodium_falciparum_3D7|MAL12|2005-09-26|ds-DNA|Plasmodium_falciparum_Stanford	1182581	1182720	+	bait_14090
Plasmodium_falciparum_3D7|MAL12|2005-09-26|ds-DNA|Plasmodium_falciparum_Stanford	1182665	1182804	+	bait_2944
Plasmodium_falciparum_3D7|MAL12|2005-09-26|ds-DNA|Plasmodium_falciparum_Stanford	1182748	1182887	+	bait_9972
Plasmodium_falciparum_3D7|MAL12|2005-09-26|ds-DNA|Plasmodium_falciparum_Stanford	1182940	1183079	+	bait_884
Plasmodium_falciparum_3D7|MAL12|2005-09-26|ds-DNA|Plasmodium_falciparum_Stanford	1183237	1183376	+	bait_16770
Plasmodium_falciparum_3D7|MAL12|2005-09-26|ds-DNA|Plasmodium_falciparum_Stanford	1183523	1183662	+	bait_13191
Plasmodium_falciparum_3D7|MAL12|2005-09-26|ds-DNA|Plasmodium_falciparum_Stanford	1183752	1183891	+	bait_14153
Plasmodium_falciparum_3D7|MAL12|2005-09-26|ds-DNA|Plasmodium_falciparum_Stanford	1184018	1184157	+	bait_14118
Plasmodium_falciparum_3D7|MAL12|2005-09-26|ds-DNA|Plasmodium_falciparum_Stanford	1184303	1184442	+	bait_13149
Plasmodium_falciparum_3D7|MAL12|2005-09-26|ds-DNA|Plasmodium_falciparum_Stanford	1184461	1184600	+	bait_9448
Plasmodium_falciparum_3D7|MAL12|2005-09-26|ds-DNA|Plasmodium_falciparum_Stanford	1184640	1184779	+	bait_9558
Plasmodium_falciparum_3D7|MAL12|2005-09-26|ds-DNA|Plasmodium_falciparum_Stanford	1184898	1185037	+	bait_16780
Plasmodium_falciparum_3D7|MAL12|2005-09-26|ds-DNA|Plasmodium_falciparum_Stanford	1185245	1185384	+	bait_11968
Plasmodium_falciparum_3D7|MAL12|2005-09-26|ds-DNA|Plasmodium_falciparum_Stanford	1185279	1185418	+	bait_7521
Plasmodium_falciparum_3D7|MAL12|2005-09-26|ds-DNA|Plasmodium_falciparum_Stanford	1185654	1185793	+	bait_5554
Plasmodium_falciparum_3D7|MAL12|2005-09-26|ds-DNA|Plasmodium_falciparum_Stanford	1188311	1188450	+	bait_10199
Plasmodium_falciparum_3D7|MAL12|2005-09-26|ds-DNA|Plasmodium_falciparum_Stanford	1189088	1189227	+	bait_690
Plasmodium_falciparum_3D7|MAL12|2005-09-26|ds-DNA|Plasmodium_falciparum_Stanford	1189945	1190084	+	bait_2973
Plasmodium_falciparum_3D7|MAL12|2005-09-26|ds-DNA|Plasmodium_falciparum_Stanford	1190516	1190655	+	bait_13652
Plasmodium_falciparum_3D7|MAL12|2005-09-26|ds-DNA|Plasmodium_falciparum_Stanford	1191276	1191415	+	bait_13661
Plasmodium_falciparum_3D7|MAL12|2005-09-26|ds-DNA|Plasmodium_falciparum_Stanford	1192163	1192302	+	bait_1513
Plasmodium_falciparum_3D7|MAL12|2005-09-26|ds-DNA|Plasmodium_falciparum_Stanford	1192459	1192598	+	bait_925
Plasmodium_falciparum_3D7|MAL12|2005-09-26|ds-DNA|Plasmodium_falciparum_Stanford	1193123	1193262	+	bait_10300
Plasmodium_falciparum_3D7|MAL12|2005-09-26|ds-DNA|Plasmodium_falciparum_Stanford	1193270	1193409	+	bait_7482
Plasmodium_falciparum_3D7|MAL12|2005-09-26|ds-DNA|Plasmodium_falciparum_Stanford	1194524	1194663	+	bait_2502
Plasmodium_falciparum_3D7|MAL12|2005-09-26|ds-DNA|Plasmodium_falciparum_Stanford	1194725	1194864	+	bait_11994
Plasmodium_falciparum_3D7|MAL12|2005-09-26|ds-DNA|Plasmodium_falciparum_Stanford	1195388	1195527	+	bait_15232
Plasmodium_falciparum_3D7|MAL12|2005-09-26|ds-DNA|Plasmodium_falciparum_Stanford	1195753	1195892	+	bait_16911
Plasmodium_falciparum_3D7|MAL12|2005-09-26|ds-DNA|Plasmodium_falciparum_Stanford	1195972	1196111	+	bait_7496
Plasmodium_falciparum_3D7|MAL12|2005-09-26|ds-DNA|Plasmodium_falciparum_Stanford	1196739	1196878	+	bait_9838
Plasmodium_falciparum_3D7|MAL12|2005-09-26|ds-DNA|Plasmodium_falciparum_Stanford	1196995	1197134	+	bait_15562
Plasmodium_falciparum_3D7|MAL12|2005-09-26|ds-DNA|Plasmodium_falciparum_Stanford	1197315	1197454	+	bait_16910
Plasmodium_falciparum_3D7|MAL12|2005-09-26|ds-DNA|Plasmodium_falciparum_Stanford	1198541	1198680	+	bait_19926
Plasmodium_falciparum_3D7|MAL12|2005-09-26|ds-DNA|Plasmodium_falciparum_Stanford	1206122	1206261	+	bait_16906
Plasmodium_falciparum_3D7|MAL12|2005-09-26|ds-DNA|Plasmodium_falciparum_Stanford	1206398	1206537	+	bait_22023
Plasmodium_falciparum_3D7|MAL12|2005-09-26|ds-DNA|Plasmodium_falciparum_Stanford	1208872	1209011	+	bait_13642
Plasmodium_falciparum_3D7|MAL12|2005-09-26|ds-DNA|Plasmodium_falciparum_Stanford	1209327	1209466	+	bait_23033
Plasmodium_falciparum_3D7|MAL12|2005-09-26|ds-DNA|Plasmodium_falciparum_Stanford	1211752	1211891	+	bait_15743
Plasmodium_falciparum_3D7|MAL12|2005-09-26|ds-DNA|Plasmodium_falciparum_Stanford	1212035	1212174	+	bait_23605
Plasmodium_falciparum_3D7|MAL12|2005-09-26|ds-DNA|Plasmodium_falciparum_Stanford	1212713	1212852	+	bait_15721
Plasmodium_falciparum_3D7|MAL12|2005-09-26|ds-DNA|Plasmodium_falciparum_Stanford	1213121	1213260	+	bait_21541
Plasmodium_falciparum_3D7|MAL12|2005-09-26|ds-DNA|Plasmodium_falciparum_Stanford	1213846	1213985	+	bait_2511
Plasmodium_falciparum_3D7|MAL12|2005-09-26|ds-DNA|Plasmodium_falciparum_Stanford	1214738	1214877	+	bait_23302
Plasmodium_falciparum_3D7|MAL12|2005-09-26|ds-DNA|Plasmodium_falciparum_Stanford	1215360	1215499	+	bait_19003
Plasmodium_falciparum_3D7|MAL12|2005-09-26|ds-DNA|Plasmodium_falciparum_Stanford	1215937	1216076	+	bait_2541
Plasmodium_falciparum_3D7|MAL12|2005-09-26|ds-DNA|Plasmodium_falciparum_Stanford	1216769	1216908	+	bait_19960
Plasmodium_falciparum_3D7|MAL12|2005-09-26|ds-DNA|Plasmodium_falciparum_Stanford	1219705	1219844	+	bait_22062
Plasmodium_falciparum_3D7|MAL12|2005-09-26|ds-DNA|Plasmodium_falciparum_Stanford	1220452	1220591	+	bait_4039
Plasmodium_falciparum_3D7|MAL12|2005-09-26|ds-DNA|Plasmodium_falciparum_Stanford	1221740	1221879	+	bait_21570
Plasmodium_falciparum_3D7|MAL12|2005-09-26|ds-DNA|Plasmodium_falciparum_Stanford	1222316	1222455	+	bait_7401
Plasmodium_falciparum_3D7|MAL12|2005-09-26|ds-DNA|Plasmodium_falciparum_Stanford	1222469	1222608	+	bait_21563
Plasmodium_falciparum_3D7|MAL12|2005-09-26|ds-DNA|Plasmodium_falciparum_Stanford	1222751	1222890	+	bait_20874
Plasmodium_falciparum_3D7|MAL12|2005-09-26|ds-DNA|Plasmodium_falciparum_Stanford	1222990	1223129	+	bait_7419
Plasmodium_falciparum_3D7|MAL12|2005-09-26|ds-DNA|Plasmodium_falciparum_Stanford	1224469	1224608	+	bait_15373
Plasmodium_falciparum_3D7|MAL12|2005-09-26|ds-DNA|Plasmodium_falciparum_Stanford	1226263	1226402	+	bait_22408
Plasmodium_falciparum_3D7|MAL12|2005-09-26|ds-DNA|Plasmodium_falciparum_Stanford	1228141	1228280	+	bait_6498
Plasmodium_falciparum_3D7|MAL12|2005-09-26|ds-DNA|Plasmodium_falciparum_Stanford	1228428	1228567	+	bait_7723
Plasmodium_falciparum_3D7|MAL12|2005-09-26|ds-DNA|Plasmodium_falciparum_Stanford	1228766	1228905	+	bait_9199
Plasmodium_falciparum_3D7|MAL12|2005-09-26|ds-DNA|Plasmodium_falciparum_Stanford	1228840	1228979	+	bait_10095
Plasmodium_falciparum_3D7|MAL12|2005-09-26|ds-DNA|Plasmodium_falciparum_Stanford	1228914	1229053	+	bait_14390
Plasmodium_falciparum_3D7|MAL12|2005-09-26|ds-DNA|Plasmodium_falciparum_Stanford	1229134	1229273	+	bait_7442
Plasmodium_falciparum_3D7|MAL12|2005-09-26|ds-DNA|Plasmodium_falciparum_Stanford	1229288	1229427	+	bait_20078
Plasmodium_falciparum_3D7|MAL12|2005-09-26|ds-DNA|Plasmodium_falciparum_Stanford	1229546	1229685	+	bait_10012
Plasmodium_falciparum_3D7|MAL12|2005-09-26|ds-DNA|Plasmodium_falciparum_Stanford	1229733	1229872	+	bait_2738
Plasmodium_falciparum_3D7|MAL12|2005-09-26|ds-DNA|Plasmodium_falciparum_Stanford	1229957	1230096	+	bait_16846
Plasmodium_falciparum_3D7|MAL12|2005-09-26|ds-DNA|Plasmodium_falciparum_Stanford	1230179	1230318	+	bait_16842
Plasmodium_falciparum_3D7|MAL12|2005-09-26|ds-DNA|Plasmodium_falciparum_Stanford	1230459	1230598	+	bait_1878
Plasmodium_falciparum_3D7|MAL12|2005-09-26|ds-DNA|Plasmodium_falciparum_Stanford	1230901	1231040	+	bait_14238
Plasmodium_falciparum_3D7|MAL12|2005-09-26|ds-DNA|Plasmodium_falciparum_Stanford	1231093	1231232	+	bait_3697
Plasmodium_falciparum_3D7|MAL12|2005-09-26|ds-DNA|Plasmodium_falciparum_Stanford	1231436	1231575	+	bait_2666
Plasmodium_falciparum_3D7|MAL12|2005-09-26|ds-DNA|Plasmodium_falciparum_Stanford	1231643	1231782	+	bait_3639
Plasmodium_falciparum_3D7|MAL12|2005-09-26|ds-DNA|Plasmodium_falciparum_Stanford	1231806	1231945	+	bait_11204
Plasmodium_falciparum_3D7|MAL12|2005-09-26|ds-DNA|Plasmodium_falciparum_Stanford	1232002	1232141	+	bait_20033
Plasmodium_falciparum_3D7|MAL12|2005-09-26|ds-DNA|Plasmodium_falciparum_Stanford	1232203	1232342	+	bait_3964
Plasmodium_falciparum_3D7|MAL12|2005-09-26|ds-DNA|Plasmodium_falciparum_Stanford	1232429	1232568	+	bait_10198
Plasmodium_falciparum_3D7|MAL12|2005-09-26|ds-DNA|Plasmodium_falciparum_Stanford	1232696	1232835	+	bait_8753
Plasmodium_falciparum_3D7|MAL12|2005-09-26|ds-DNA|Plasmodium_falciparum_Stanford	1232908	1233047	+	bait_4925
Plasmodium_falciparum_3D7|MAL12|2005-09-26|ds-DNA|Plasmodium_falciparum_Stanford	1233736	1233875	+	bait_7676
Plasmodium_falciparum_3D7|MAL12|2005-09-26|ds-DNA|Plasmodium_falciparum_Stanford	1234059	1234198	+	bait_915
Plasmodium_falciparum_3D7|MAL12|2005-09-26|ds-DNA|Plasmodium_falciparum_Stanford	1234381	1234520	+	bait_18959
Plasmodium_falciparum_3D7|MAL12|2005-09-26|ds-DNA|Plasmodium_falciparum_Stanford	1234705	1234844	+	bait_7672
Plasmodium_falciparum_3D7|MAL12|2005-09-26|ds-DNA|Plasmodium_falciparum_Stanford	1234785	1234924	+	bait_6479
Plasmodium_falciparum_3D7|MAL12|2005-09-26|ds-DNA|Plasmodium_falciparum_Stanford	1234865	1235004	+	bait_13477
Plasmodium_falciparum_3D7|MAL12|2005-09-26|ds-DNA|Plasmodium_falciparum_Stanford	1235198	1235337	+	bait_17773
Plasmodium_falciparum_3D7|MAL12|2005-09-26|ds-DNA|Plasmodium_falciparum_Stanford	1235528	1235667	+	bait_221
Plasmodium_falciparum_3D7|MAL12|2005-09-26|ds-DNA|Plasmodium_falciparum_Stanford	1235783	1235922	+	bait_18935
Plasmodium_falciparum_3D7|MAL12|2005-09-26|ds-DNA|Plasmodium_falciparum_Stanford	1236098	1236237	+	bait_9659
Plasmodium_falciparum_3D7|MAL12|2005-09-26|ds-DNA|Plasmodium_falciparum_Stanford	1237373	1237512	+	bait_20089
Plasmodium_falciparum_3D7|MAL12|2005-09-26|ds-DNA|Plasmodium_falciparum_Stanford	1237905	1238044	+	bait_7164
Plasmodium_falciparum_3D7|MAL12|2005-09-26|ds-DNA|Plasmodium_falciparum_Stanford	1238594	1238733	+	bait_10066
Plasmodium_falciparum_3D7|MAL12|2005-09-26|ds-DNA|Plasmodium_falciparum_Stanford	1239614	1239753	+	bait_17753
Plasmodium_falciparum_3D7|MAL12|2005-09-26|ds-DNA|Plasmodium_falciparum_Stanford	1241159	1241298	+	bait_15760
Plasmodium_falciparum_3D7|MAL12|2005-09-26|ds-DNA|Plasmodium_falciparum_Stanford	1242301	1242440	+	bait_15769
Plasmodium_falciparum_3D7|MAL12|2005-09-26|ds-DNA|Plasmodium_falciparum_Stanford	1242733	1242872	+	bait_17856
Plasmodium_falciparum_3D7|MAL12|2005-09-26|ds-DNA|Plasmodium_falciparum_Stanford	1245505	1245644	+	bait_14958
Plasmodium_falciparum_3D7|MAL12|2005-09-26|ds-DNA|Plasmodium_falciparum_Stanford	1246003	1246142	+	bait_7360
Plasmodium_falciparum_3D7|MAL12|2005-09-26|ds-DNA|Plasmodium_falciparum_Stanford	1247121	1247260	+	bait_9611
Plasmodium_falciparum_3D7|MAL12|2005-09-26|ds-DNA|Plasmodium_falciparum_Stanford	1248808	1248947	+	bait_19931
Plasmodium_falciparum_3D7|MAL12|2005-09-26|ds-DNA|Plasmodium_falciparum_Stanford	1248829	1248968	+	bait_21552
Plasmodium_falciparum_3D7|MAL12|2005-09-26|ds-DNA|Plasmodium_falciparum_Stanford	1249766	1249905	+	bait_23205
Plasmodium_falciparum_3D7|MAL12|2005-09-26|ds-DNA|Plasmodium_falciparum_Stanford	1250268	1250407	+	bait_4801
Plasmodium_falciparum_3D7|MAL12|2005-09-26|ds-DNA|Plasmodium_falciparum_Stanford	1251544	1251683	+	bait_1828
Plasmodium_falciparum_3D7|MAL12|2005-09-26|ds-DNA|Plasmodium_falciparum_Stanford	1251990	1252129	+	bait_23979
Plasmodium_falciparum_3D7|MAL12|2005-09-26|ds-DNA|Plasmodium_falciparum_Stanford	1252338	1252477	+	bait_22523
Plasmodium_falciparum_3D7|MAL12|2005-09-26|ds-DNA|Plasmodium_falciparum_Stanford	1252531	1252670	+	bait_11131
Plasmodium_falciparum_3D7|MAL12|2005-09-26|ds-DNA|Plasmodium_falciparum_Stanford	1252740	1252879	+	bait_13852
Plasmodium_falciparum_3D7|MAL12|2005-09-26|ds-DNA|Plasmodium_falciparum_Stanford	1254342	1254481	+	bait_7770
Plasmodium_falciparum_3D7|MAL12|2005-09-26|ds-DNA|Plasmodium_falciparum_Stanford	1254648	1254787	+	bait_7755
Plasmodium_falciparum_3D7|MAL12|2005-09-26|ds-DNA|Plasmodium_falciparum_Stanford	1256728	1256867	+	bait_11521
Plasmodium_falciparum_3D7|MAL12|2005-09-26|ds-DNA|Plasmodium_falciparum_Stanford	1257578	1257717	+	bait_22055
Plasmodium_falciparum_3D7|MAL12|2005-09-26|ds-DNA|Plasmodium_falciparum_Stanford	1260015	1260154	+	bait_13948
Plasmodium_falciparum_3D7|MAL12|2005-09-26|ds-DNA|Plasmodium_falciparum_Stanford	1260182	1260321	+	bait_9452
Plasmodium_falciparum_3D7|MAL12|2005-09-26|ds-DNA|Plasmodium_falciparum_Stanford	1260775	1260914	+	bait_13771
Plasmodium_falciparum_3D7|MAL12|2005-09-26|ds-DNA|Plasmodium_falciparum_Stanford	1263676	1263815	+	bait_7474
Plasmodium_falciparum_3D7|MAL12|2005-09-26|ds-DNA|Plasmodium_falciparum_Stanford	1264243	1264382	+	bait_9484
Plasmodium_falciparum_3D7|MAL12|2005-09-26|ds-DNA|Plasmodium_falciparum_Stanford	1264682	1264821	+	bait_2484
Plasmodium_falciparum_3D7|MAL12|2005-09-26|ds-DNA|Plasmodium_falciparum_Stanford	1264718	1264857	+	bait_3484
Plasmodium_falciparum_3D7|MAL12|2005-09-26|ds-DNA|Plasmodium_falciparum_Stanford	1265001	1265140	+	bait_19944
Plasmodium_falciparum_3D7|MAL12|2005-09-26|ds-DNA|Plasmodium_falciparum_Stanford	1265470	1265609	+	bait_16050
Plasmodium_falciparum_3D7|MAL12|2005-09-26|ds-DNA|Plasmodium_falciparum_Stanford	1268688	1268827	+	bait_22004
Plasmodium_falciparum_3D7|MAL12|2005-09-26|ds-DNA|Plasmodium_falciparum_Stanford	1269073	1269212	+	bait_9444
Plasmodium_falciparum_3D7|MAL12|2005-09-26|ds-DNA|Plasmodium_falciparum_Stanford	1271130	1271269	+	bait_3355
Plasmodium_falciparum_3D7|MAL12|2005-09-26|ds-DNA|Plasmodium_falciparum_Stanford	1271164	1271303	+	bait_7361
Plasmodium_falciparum_3D7|MAL12|2005-09-26|ds-DNA|Plasmodium_falciparum_Stanford	1271434	1271573	+	bait_6318
Plasmodium_falciparum_3D7|MAL12|2005-09-26|ds-DNA|Plasmodium_falciparum_Stanford	1271563	1271702	+	bait_5281
Plasmodium_falciparum_3D7|MAL12|2005-09-26|ds-DNA|Plasmodium_falciparum_Stanford	1271754	1271893	+	bait_2497
Plasmodium_falciparum_3D7|MAL12|2005-09-26|ds-DNA|Plasmodium_falciparum_Stanford	1271951	1272090	+	bait_13140
Plasmodium_falciparum_3D7|MAL12|2005-09-26|ds-DNA|Plasmodium_falciparum_Stanford	1272253	1272392	+	bait_9434
Plasmodium_falciparum_3D7|MAL12|2005-09-26|ds-DNA|Plasmodium_falciparum_Stanford	1272704	1272843	+	bait_18631
Plasmodium_falciparum_3D7|MAL12|2005-09-26|ds-DNA|Plasmodium_falciparum_Stanford	1273676	1273815	+	bait_7646
Plasmodium_falciparum_3D7|MAL12|2005-09-26|ds-DNA|Plasmodium_falciparum_Stanford	1273702	1273841	+	bait_9564
Plasmodium_falciparum_3D7|MAL12|2005-09-26|ds-DNA|Plasmodium_falciparum_Stanford	1274224	1274363	+	bait_11590
Plasmodium_falciparum_3D7|MAL12|2005-09-26|ds-DNA|Plasmodium_falciparum_Stanford	1276202	1276341	+	bait_1963
Plasmodium_falciparum_3D7|MAL12|2005-09-26|ds-DNA|Plasmodium_falciparum_Stanford	1276427	1276566	+	bait_20330
Plasmodium_falciparum_3D7|MAL12|2005-09-26|ds-DNA|Plasmodium_falciparum_Stanford	1276712	1276851	+	bait_15993
Plasmodium_falciparum_3D7|MAL12|2005-09-26|ds-DNA|Plasmodium_falciparum_Stanford	1276994	1277133	+	bait_21725
Plasmodium_falciparum_3D7|MAL12|2005-09-26|ds-DNA|Plasmodium_falciparum_Stanford	1277242	1277381	+	bait_7203
Plasmodium_falciparum_3D7|MAL12|2005-09-26|ds-DNA|Plasmodium_falciparum_Stanford	1277437	1277576	+	bait_6340
Plasmodium_falciparum_3D7|MAL12|2005-09-26|ds-DNA|Plasmodium_falciparum_Stanford	1277632	1277771	+	bait_7485
Plasmodium_falciparum_3D7|MAL12|2005-09-26|ds-DNA|Plasmodium_falciparum_Stanford	1278668	1278807	+	bait_10126
Plasmodium_falciparum_3D7|MAL12|2005-09-26|ds-DNA|Plasmodium_falciparum_Stanford	1278956	1279095	+	bait_15979
Plasmodium_falciparum_3D7|MAL12|2005-09-26|ds-DNA|Plasmodium_falciparum_Stanford	1281146	1281285	+	bait_10120
Plasmodium_falciparum_3D7|MAL12|2005-09-26|ds-DNA|Plasmodium_falciparum_Stanford	1281515	1281654	+	bait_11558
Plasmodium_falciparum_3D7|MAL12|2005-09-26|ds-DNA|Plasmodium_falciparum_Stanford	1285457	1285596	+	bait_3911
Plasmodium_falciparum_3D7|MAL12|2005-09-26|ds-DNA|Plasmodium_falciparum_Stanford	1287848	1287987	+	bait_7598
Plasmodium_falciparum_3D7|MAL12|2005-09-26|ds-DNA|Plasmodium_falciparum_Stanford	1289128	1289267	+	bait_17004
Plasmodium_falciparum_3D7|MAL12|2005-09-26|ds-DNA|Plasmodium_falciparum_Stanford	1290704	1290843	+	bait_9926
Plasmodium_falciparum_3D7|MAL12|2005-09-26|ds-DNA|Plasmodium_falciparum_Stanford	1291968	1292107	+	bait_11548
Plasmodium_falciparum_3D7|MAL12|2005-09-26|ds-DNA|Plasmodium_falciparum_Stanford	1292846	1292985	+	bait_3081
Plasmodium_falciparum_3D7|MAL12|2005-09-26|ds-DNA|Plasmodium_falciparum_Stanford	1295072	1295211	+	bait_18788
Plasmodium_falciparum_3D7|MAL12|2005-09-26|ds-DNA|Plasmodium_falciparum_Stanford	1295564	1295703	+	bait_9901
Plasmodium_falciparum_3D7|MAL12|2005-09-26|ds-DNA|Plasmodium_falciparum_Stanford	1296411	1296550	+	bait_23102
Plasmodium_falciparum_3D7|MAL12|2005-09-26|ds-DNA|Plasmodium_falciparum_Stanford	1296904	1297043	+	bait_11575
Plasmodium_falciparum_3D7|MAL12|2005-09-26|ds-DNA|Plasmodium_falciparum_Stanford	1299739	1299878	+	bait_16958
Plasmodium_falciparum_3D7|MAL12|2005-09-26|ds-DNA|Plasmodium_falciparum_Stanford	1302773	1302912	+	bait_20902
Plasmodium_falciparum_3D7|MAL12|2005-09-26|ds-DNA|Plasmodium_falciparum_Stanford	1313257	1313396	+	bait_5172
Plasmodium_falciparum_3D7|MAL12|2005-09-26|ds-DNA|Plasmodium_falciparum_Stanford	1315526	1315665	+	bait_11368
Plasmodium_falciparum_3D7|MAL12|2005-09-26|ds-DNA|Plasmodium_falciparum_Stanford	1317355	1317494	+	bait_9766
Plasmodium_falciparum_3D7|MAL12|2005-09-26|ds-DNA|Plasmodium_falciparum_Stanford	1317731	1317870	+	bait_16004
Plasmodium_falciparum_3D7|MAL12|2005-09-26|ds-DNA|Plasmodium_falciparum_Stanford	1318908	1319047	+	bait_9858
Plasmodium_falciparum_3D7|MAL12|2005-09-26|ds-DNA|Plasmodium_falciparum_Stanford	1319612	1319751	+	bait_14158
Plasmodium_falciparum_3D7|MAL12|2005-09-26|ds-DNA|Plasmodium_falciparum_Stanford	1322420	1322559	+	bait_5576
Plasmodium_falciparum_3D7|MAL12|2005-09-26|ds-DNA|Plasmodium_falciparum_Stanford	1323532	1323671	+	bait_1948
Plasmodium_falciparum_3D7|MAL12|2005-09-26|ds-DNA|Plasmodium_falciparum_Stanford	1323979	1324118	+	bait_11299
Plasmodium_falciparum_3D7|MAL12|2005-09-26|ds-DNA|Plasmodium_falciparum_Stanford	1326466	1326605	+	bait_17138
Plasmodium_falciparum_3D7|MAL12|2005-09-26|ds-DNA|Plasmodium_falciparum_Stanford	1328776	1328915	+	bait_20994
Plasmodium_falciparum_3D7|MAL12|2005-09-26|ds-DNA|Plasmodium_falciparum_Stanford	1330783	1330922	+	bait_22752
Plasmodium_falciparum_3D7|MAL12|2005-09-26|ds-DNA|Plasmodium_falciparum_Stanford	1333579	1333718	+	bait_15994
Plasmodium_falciparum_3D7|MAL12|2005-09-26|ds-DNA|Plasmodium_falciparum_Stanford	1334070	1334209	+	bait_14123
Plasmodium_falciparum_3D7|MAL12|2005-09-26|ds-DNA|Plasmodium_falciparum_Stanford	1335383	1335522	+	bait_3083
Plasmodium_falciparum_3D7|MAL12|2005-09-26|ds-DNA|Plasmodium_falciparum_Stanford	1335567	1335706	+	bait_2486
Plasmodium_falciparum_3D7|MAL12|2005-09-26|ds-DNA|Plasmodium_falciparum_Stanford	1336269	1336408	+	bait_11321
Plasmodium_falciparum_3D7|MAL12|2005-09-26|ds-DNA|Plasmodium_falciparum_Stanford	1336640	1336779	+	bait_7144
Plasmodium_falciparum_3D7|MAL12|2005-09-26|ds-DNA|Plasmodium_falciparum_Stanford	1337089	1337228	+	bait_15479
Plasmodium_falciparum_3D7|MAL12|2005-09-26|ds-DNA|Plasmodium_falciparum_Stanford	1337980	1338119	+	bait_11432
Plasmodium_falciparum_3D7|MAL12|2005-09-26|ds-DNA|Plasmodium_falciparum_Stanford	1338184	1338323	+	bait_13998
Plasmodium_falciparum_3D7|MAL12|2005-09-26|ds-DNA|Plasmodium_falciparum_Stanford	1341402	1341541	+	bait_3004
Plasmodium_falciparum_3D7|MAL12|2005-09-26|ds-DNA|Plasmodium_falciparum_Stanford	1342681	1342820	+	bait_16127
Plasmodium_falciparum_3D7|MAL12|2005-09-26|ds-DNA|Plasmodium_falciparum_Stanford	1343096	1343235	+	bait_5400
Plasmodium_falciparum_3D7|MAL12|2005-09-26|ds-DNA|Plasmodium_falciparum_Stanford	1343606	1343745	+	bait_31
Plasmodium_falciparum_3D7|MAL12|2005-09-26|ds-DNA|Plasmodium_falciparum_Stanford	1344262	1344401	+	bait_13113
Plasmodium_falciparum_3D7|MAL12|2005-09-26|ds-DNA|Plasmodium_falciparum_Stanford	1344727	1344866	+	bait_2482
Plasmodium_falciparum_3D7|MAL12|2005-09-26|ds-DNA|Plasmodium_falciparum_Stanford	1345549	1345688	+	bait_908
Plasmodium_falciparum_3D7|MAL12|2005-09-26|ds-DNA|Plasmodium_falciparum_Stanford	1346097	1346236	+	bait_8075
Plasmodium_falciparum_3D7|MAL12|2005-09-26|ds-DNA|Plasmodium_falciparum_Stanford	1346194	1346333	+	bait_10110
Plasmodium_falciparum_3D7|MAL12|2005-09-26|ds-DNA|Plasmodium_falciparum_Stanford	1346621	1346760	+	bait_20190
Plasmodium_falciparum_3D7|MAL12|2005-09-26|ds-DNA|Plasmodium_falciparum_Stanford	1346832	1346971	+	bait_13178
Plasmodium_falciparum_3D7|MAL12|2005-09-26|ds-DNA|Plasmodium_falciparum_Stanford	1347018	1347157	+	bait_8900
Plasmodium_falciparum_3D7|MAL12|2005-09-26|ds-DNA|Plasmodium_falciparum_Stanford	1347588	1347727	+	bait_8116
Plasmodium_falciparum_3D7|MAL12|2005-09-26|ds-DNA|Plasmodium_falciparum_Stanford	1347821	1347960	+	bait_5468
Plasmodium_falciparum_3D7|MAL12|2005-09-26|ds-DNA|Plasmodium_falciparum_Stanford	1347903	1348042	+	bait_10014
Plasmodium_falciparum_3D7|MAL12|2005-09-26|ds-DNA|Plasmodium_falciparum_Stanford	1348133	1348272	+	bait_10015
Plasmodium_falciparum_3D7|MAL12|2005-09-26|ds-DNA|Plasmodium_falciparum_Stanford	1348513	1348652	+	bait_5491
Plasmodium_falciparum_3D7|MAL12|2005-09-26|ds-DNA|Plasmodium_falciparum_Stanford	1348615	1348754	+	bait_6387
Plasmodium_falciparum_3D7|MAL12|2005-09-26|ds-DNA|Plasmodium_falciparum_Stanford	1348851	1348990	+	bait_15639
Plasmodium_falciparum_3D7|MAL12|2005-09-26|ds-DNA|Plasmodium_falciparum_Stanford	1348972	1349111	+	bait_14018
Plasmodium_falciparum_3D7|MAL12|2005-09-26|ds-DNA|Plasmodium_falciparum_Stanford	1349180	1349319	+	bait_9018
Plasmodium_falciparum_3D7|MAL12|2005-09-26|ds-DNA|Plasmodium_falciparum_Stanford	1349374	1349513	+	bait_11414
Plasmodium_falciparum_3D7|MAL12|2005-09-26|ds-DNA|Plasmodium_falciparum_Stanford	1349592	1349731	+	bait_739
Plasmodium_falciparum_3D7|MAL12|2005-09-26|ds-DNA|Plasmodium_falciparum_Stanford	1349881	1350020	+	bait_2479
Plasmodium_falciparum_3D7|MAL12|2005-09-26|ds-DNA|Plasmodium_falciparum_Stanford	1351017	1351156	+	bait_7505
Plasmodium_falciparum_3D7|MAL12|2005-09-26|ds-DNA|Plasmodium_falciparum_Stanford	1351762	1351901	+	bait_6414
Plasmodium_falciparum_3D7|MAL12|2005-09-26|ds-DNA|Plasmodium_falciparum_Stanford	1352025	1352164	+	bait_10172
Plasmodium_falciparum_3D7|MAL12|2005-09-26|ds-DNA|Plasmodium_falciparum_Stanford	1352307	1352446	+	bait_20876
Plasmodium_falciparum_3D7|MAL12|2005-09-26|ds-DNA|Plasmodium_falciparum_Stanford	1352477	1352616	+	bait_4733
Plasmodium_falciparum_3D7|MAL12|2005-09-26|ds-DNA|Plasmodium_falciparum_Stanford	1352644	1352783	+	bait_4804
Plasmodium_falciparum_3D7|MAL12|2005-09-26|ds-DNA|Plasmodium_falciparum_Stanford	1352812	1352951	+	bait_10181
Plasmodium_falciparum_3D7|MAL12|2005-09-26|ds-DNA|Plasmodium_falciparum_Stanford	1353127	1353266	+	bait_11403
Plasmodium_falciparum_3D7|MAL12|2005-09-26|ds-DNA|Plasmodium_falciparum_Stanford	1353757	1353896	+	bait_4798
Plasmodium_falciparum_3D7|MAL12|2005-09-26|ds-DNA|Plasmodium_falciparum_Stanford	1356443	1356582	+	bait_8985
Plasmodium_falciparum_3D7|MAL12|2005-09-26|ds-DNA|Plasmodium_falciparum_Stanford	1359293	1359432	+	bait_16145
Plasmodium_falciparum_3D7|MAL12|2005-09-26|ds-DNA|Plasmodium_falciparum_Stanford	1362024	1362163	+	bait_6412
Plasmodium_falciparum_3D7|MAL12|2005-09-26|ds-DNA|Plasmodium_falciparum_Stanford	1362607	1362746	+	bait_1242
Plasmodium_falciparum_3D7|MAL12|2005-09-26|ds-DNA|Plasmodium_falciparum_Stanford	1364026	1364165	+	bait_16144
Plasmodium_falciparum_3D7|MAL12|2005-09-26|ds-DNA|Plasmodium_falciparum_Stanford	1364912	1365051	+	bait_5014
Plasmodium_falciparum_3D7|MAL12|2005-09-26|ds-DNA|Plasmodium_falciparum_Stanford	1365851	1365990	+	bait_11399
Plasmodium_falciparum_3D7|MAL12|2005-09-26|ds-DNA|Plasmodium_falciparum_Stanford	1366402	1366541	+	bait_5026
Plasmodium_falciparum_3D7|MAL12|2005-09-26|ds-DNA|Plasmodium_falciparum_Stanford	1367479	1367618	+	bait_10195
Plasmodium_falciparum_3D7|MAL12|2005-09-26|ds-DNA|Plasmodium_falciparum_Stanford	1368289	1368428	+	bait_10208
Plasmodium_falciparum_3D7|MAL12|2005-09-26|ds-DNA|Plasmodium_falciparum_Stanford	1369410	1369549	+	bait_4969
Plasmodium_falciparum_3D7|MAL12|2005-09-26|ds-DNA|Plasmodium_falciparum_Stanford	1370125	1370264	+	bait_11411
Plasmodium_falciparum_3D7|MAL12|2005-09-26|ds-DNA|Plasmodium_falciparum_Stanford	1371656	1371795	+	bait_3592
Plasmodium_falciparum_3D7|MAL12|2005-09-26|ds-DNA|Plasmodium_falciparum_Stanford	1373287	1373426	+	bait_733
Plasmodium_falciparum_3D7|MAL12|2005-09-26|ds-DNA|Plasmodium_falciparum_Stanford	1376135	1376274	+	bait_9995
Plasmodium_falciparum_3D7|MAL12|2005-09-26|ds-DNA|Plasmodium_falciparum_Stanford	1376325	1376464	+	bait_8755
Plasmodium_falciparum_3D7|MAL12|2005-09-26|ds-DNA|Plasmodium_falciparum_Stanford	1377386	1377525	+	bait_17749
Plasmodium_falciparum_3D7|MAL12|2005-09-26|ds-DNA|Plasmodium_falciparum_Stanford	1380646	1380785	+	bait_16086
Plasmodium_falciparum_3D7|MAL12|2005-09-26|ds-DNA|Plasmodium_falciparum_Stanford	1381765	1381904	+	bait_4172
Plasmodium_falciparum_3D7|MAL12|2005-09-26|ds-DNA|Plasmodium_falciparum_Stanford	1385358	1385497	+	bait_10183
Plasmodium_falciparum_3D7|MAL12|2005-09-26|ds-DNA|Plasmodium_falciparum_Stanford	1387119	1387258	+	bait_22445
Plasmodium_falciparum_3D7|MAL12|2005-09-26|ds-DNA|Plasmodium_falciparum_Stanford	1388676	1388815	+	bait_17777
Plasmodium_falciparum_3D7|MAL12|2005-09-26|ds-DNA|Plasmodium_falciparum_Stanford	1390457	1390596	+	bait_16845
Plasmodium_falciparum_3D7|MAL12|2005-09-26|ds-DNA|Plasmodium_falciparum_Stanford	1390801	1390940	+	bait_15204
Plasmodium_falciparum_3D7|MAL12|2005-09-26|ds-DNA|Plasmodium_falciparum_Stanford	1393443	1393582	+	bait_13489
Plasmodium_falciparum_3D7|MAL12|2005-09-26|ds-DNA|Plasmodium_falciparum_Stanford	1393688	1393827	+	bait_16079
Plasmodium_falciparum_3D7|MAL12|2005-09-26|ds-DNA|Plasmodium_falciparum_Stanford	1394401	1394540	+	bait_3046
Plasmodium_falciparum_3D7|MAL12|2005-09-26|ds-DNA|Plasmodium_falciparum_Stanford	1394966	1395105	+	bait_19983
Plasmodium_falciparum_3D7|MAL12|2005-09-26|ds-DNA|Plasmodium_falciparum_Stanford	1395236	1395375	+	bait_22446
Plasmodium_falciparum_3D7|MAL12|2005-09-26|ds-DNA|Plasmodium_falciparum_Stanford	1397316	1397455	+	bait_19976
Plasmodium_falciparum_3D7|MAL12|2005-09-26|ds-DNA|Plasmodium_falciparum_Stanford	1398450	1398589	+	bait_13208
Plasmodium_falciparum_3D7|MAL12|2005-09-26|ds-DNA|Plasmodium_falciparum_Stanford	1398581	1398720	+	bait_19967
Plasmodium_falciparum_3D7|MAL12|2005-09-26|ds-DNA|Plasmodium_falciparum_Stanford	1398770	1398909	+	bait_21368
Plasmodium_falciparum_3D7|MAL12|2005-09-26|ds-DNA|Plasmodium_falciparum_Stanford	1399419	1399558	+	bait_16100
Plasmodium_falciparum_3D7|MAL12|2005-09-26|ds-DNA|Plasmodium_falciparum_Stanford	1400812	1400951	+	bait_13723
Plasmodium_falciparum_3D7|MAL12|2005-09-26|ds-DNA|Plasmodium_falciparum_Stanford	1401930	1402069	+	bait_21859
Plasmodium_falciparum_3D7|MAL12|2005-09-26|ds-DNA|Plasmodium_falciparum_Stanford	1402118	1402257	+	bait_8830
Plasmodium_falciparum_3D7|MAL12|2005-09-26|ds-DNA|Plasmodium_falciparum_Stanford	1403930	1404069	+	bait_6454
Plasmodium_falciparum_3D7|MAL12|2005-09-26|ds-DNA|Plasmodium_falciparum_Stanford	1405168	1405307	+	bait_21392
Plasmodium_falciparum_3D7|MAL12|2005-09-26|ds-DNA|Plasmodium_falciparum_Stanford	1405346	1405485	+	bait_17525
Plasmodium_falciparum_3D7|MAL12|2005-09-26|ds-DNA|Plasmodium_falciparum_Stanford	1405787	1405926	+	bait_19264
Plasmodium_falciparum_3D7|MAL12|2005-09-26|ds-DNA|Plasmodium_falciparum_Stanford	1409050	1409189	+	bait_15832
Plasmodium_falciparum_3D7|MAL12|2005-09-26|ds-DNA|Plasmodium_falciparum_Stanford	1410737	1410876	+	bait_22479
Plasmodium_falciparum_3D7|MAL12|2005-09-26|ds-DNA|Plasmodium_falciparum_Stanford	1411600	1411739	+	bait_11551
Plasmodium_falciparum_3D7|MAL12|2005-09-26|ds-DNA|Plasmodium_falciparum_Stanford	1412465	1412604	+	bait_7351
Plasmodium_falciparum_3D7|MAL12|2005-09-26|ds-DNA|Plasmodium_falciparum_Stanford	1420178	1420317	+	bait_3765
Plasmodium_falciparum_3D7|MAL12|2005-09-26|ds-DNA|Plasmodium_falciparum_Stanford	1421020	1421159	+	bait_17514
Plasmodium_falciparum_3D7|MAL12|2005-09-26|ds-DNA|Plasmodium_falciparum_Stanford	1421396	1421535	+	bait_23243
Plasmodium_falciparum_3D7|MAL12|2005-09-26|ds-DNA|Plasmodium_falciparum_Stanford	1422260	1422399	+	bait_6461
Plasmodium_falciparum_3D7|MAL12|2005-09-26|ds-DNA|Plasmodium_falciparum_Stanford	1422401	1422540	+	bait_7920
Plasmodium_falciparum_3D7|MAL12|2005-09-26|ds-DNA|Plasmodium_falciparum_Stanford	1425672	1425811	+	bait_6437
Plasmodium_falciparum_3D7|MAL12|2005-09-26|ds-DNA|Plasmodium_falciparum_Stanford	1427343	1427482	+	bait_17559
Plasmodium_falciparum_3D7|MAL12|2005-09-26|ds-DNA|Plasmodium_falciparum_Stanford	1428799	1428938	+	bait_2674
Plasmodium_falciparum_3D7|MAL12|2005-09-26|ds-DNA|Plasmodium_falciparum_Stanford	1429356	1429495	+	bait_9373
Plasmodium_falciparum_3D7|MAL12|2005-09-26|ds-DNA|Plasmodium_falciparum_Stanford	1430868	1431007	+	bait_13338
Plasmodium_falciparum_3D7|MAL12|2005-09-26|ds-DNA|Plasmodium_falciparum_Stanford	1431219	1431358	+	bait_20025
Plasmodium_falciparum_3D7|MAL12|2005-09-26|ds-DNA|Plasmodium_falciparum_Stanford	1431503	1431642	+	bait_9391
Plasmodium_falciparum_3D7|MAL12|2005-09-26|ds-DNA|Plasmodium_falciparum_Stanford	1432455	1432594	+	bait_7952
Plasmodium_falciparum_3D7|MAL12|2005-09-26|ds-DNA|Plasmodium_falciparum_Stanford	1432473	1432612	+	bait_6313
Plasmodium_falciparum_3D7|MAL12|2005-09-26|ds-DNA|Plasmodium_falciparum_Stanford	1434192	1434331	+	bait_13607
Plasmodium_falciparum_3D7|MAL12|2005-09-26|ds-DNA|Plasmodium_falciparum_Stanford	1435072	1435211	+	bait_11509
Plasmodium_falciparum_3D7|MAL12|2005-09-26|ds-DNA|Plasmodium_falciparum_Stanford	1435430	1435569	+	bait_2691
Plasmodium_falciparum_3D7|MAL12|2005-09-26|ds-DNA|Plasmodium_falciparum_Stanford	1436960	1437099	+	bait_19348
Plasmodium_falciparum_3D7|MAL12|2005-09-26|ds-DNA|Plasmodium_falciparum_Stanford	1437242	1437381	+	bait_7944
Plasmodium_falciparum_3D7|MAL12|2005-09-26|ds-DNA|Plasmodium_falciparum_Stanford	1437350	1437489	+	bait_2522
Plasmodium_falciparum_3D7|MAL12|2005-09-26|ds-DNA|Plasmodium_falciparum_Stanford	1437583	1437722	+	bait_19994
Plasmodium_falciparum_3D7|MAL12|2005-09-26|ds-DNA|Plasmodium_falciparum_Stanford	1438366	1438505	+	bait_1302
Plasmodium_falciparum_3D7|MAL12|2005-09-26|ds-DNA|Plasmodium_falciparum_Stanford	1438551	1438690	+	bait_11513
Plasmodium_falciparum_3D7|MAL12|2005-09-26|ds-DNA|Plasmodium_falciparum_Stanford	1439813	1439952	+	bait_4910
Plasmodium_falciparum_3D7|MAL12|2005-09-26|ds-DNA|Plasmodium_falciparum_Stanford	1440392	1440531	+	bait_1303
Plasmodium_falciparum_3D7|MAL12|2005-09-26|ds-DNA|Plasmodium_falciparum_Stanford	1443351	1443490	+	bait_13345
Plasmodium_falciparum_3D7|MAL12|2005-09-26|ds-DNA|Plasmodium_falciparum_Stanford	1446563	1446702	+	bait_20865
Plasmodium_falciparum_3D7|MAL12|2005-09-26|ds-DNA|Plasmodium_falciparum_Stanford	1447815	1447954	+	bait_11080
Plasmodium_falciparum_3D7|MAL12|2005-09-26|ds-DNA|Plasmodium_falciparum_Stanford	1448021	1448160	+	bait_2652
Plasmodium_falciparum_3D7|MAL12|2005-09-26|ds-DNA|Plasmodium_falciparum_Stanford	1448062	1448201	+	bait_2653
Plasmodium_falciparum_3D7|MAL12|2005-09-26|ds-DNA|Plasmodium_falciparum_Stanford	1448238	1448377	+	bait_17592
Plasmodium_falciparum_3D7|MAL12|2005-09-26|ds-DNA|Plasmodium_falciparum_Stanford	1448744	1448883	+	bait_21923
Plasmodium_falciparum_3D7|MAL12|2005-09-26|ds-DNA|Plasmodium_falciparum_Stanford	1449060	1449199	+	bait_7853
Plasmodium_falciparum_3D7|MAL12|2005-09-26|ds-DNA|Plasmodium_falciparum_Stanford	1449422	1449561	+	bait_13456
Plasmodium_falciparum_3D7|MAL12|2005-09-26|ds-DNA|Plasmodium_falciparum_Stanford	1450138	1450277	+	bait_17887
Plasmodium_falciparum_3D7|MAL12|2005-09-26|ds-DNA|Plasmodium_falciparum_Stanford	1454279	1454418	+	bait_20788
Plasmodium_falciparum_3D7|MAL12|2005-09-26|ds-DNA|Plasmodium_falciparum_Stanford	1455258	1455397	+	bait_15781
Plasmodium_falciparum_3D7|MAL12|2005-09-26|ds-DNA|Plasmodium_falciparum_Stanford	1456233	1456372	+	bait_21410
Plasmodium_falciparum_3D7|MAL12|2005-09-26|ds-DNA|Plasmodium_falciparum_Stanford	1456329	1456468	+	bait_13406
Plasmodium_falciparum_3D7|MAL12|2005-09-26|ds-DNA|Plasmodium_falciparum_Stanford	1456424	1456563	+	bait_22492
Plasmodium_falciparum_3D7|MAL12|2005-09-26|ds-DNA|Plasmodium_falciparum_Stanford	1456669	1456808	+	bait_20003
Plasmodium_falciparum_3D7|MAL12|2005-09-26|ds-DNA|Plasmodium_falciparum_Stanford	1456860	1456999	+	bait_1889
Plasmodium_falciparum_3D7|MAL12|2005-09-26|ds-DNA|Plasmodium_falciparum_Stanford	1457077	1457216	+	bait_19115
Plasmodium_falciparum_3D7|MAL12|2005-09-26|ds-DNA|Plasmodium_falciparum_Stanford	1458170	1458309	+	bait_4028
Plasmodium_falciparum_3D7|MAL12|2005-09-26|ds-DNA|Plasmodium_falciparum_Stanford	1458659	1458798	+	bait_24123
Plasmodium_falciparum_3D7|MAL12|2005-09-26|ds-DNA|Plasmodium_falciparum_Stanford	1459062	1459201	+	bait_15565
Plasmodium_falciparum_3D7|MAL12|2005-09-26|ds-DNA|Plasmodium_falciparum_Stanford	1459984	1460123	+	bait_23146
Plasmodium_falciparum_3D7|MAL12|2005-09-26|ds-DNA|Plasmodium_falciparum_Stanford	1460658	1460797	+	bait_20007
Plasmodium_falciparum_3D7|MAL12|2005-09-26|ds-DNA|Plasmodium_falciparum_Stanford	1461281	1461420	+	bait_21321
Plasmodium_falciparum_3D7|MAL12|2005-09-26|ds-DNA|Plasmodium_falciparum_Stanford	1461854	1461993	+	bait_918
Plasmodium_falciparum_3D7|MAL12|2005-09-26|ds-DNA|Plasmodium_falciparum_Stanford	1461860	1461999	+	bait_1880
Plasmodium_falciparum_3D7|MAL12|2005-09-26|ds-DNA|Plasmodium_falciparum_Stanford	1462201	1462340	+	bait_17875
Plasmodium_falciparum_3D7|MAL12|2005-09-26|ds-DNA|Plasmodium_falciparum_Stanford	1462464	1462603	+	bait_23169
Plasmodium_falciparum_3D7|MAL12|2005-09-26|ds-DNA|Plasmodium_falciparum_Stanford	1465360	1465499	+	bait_20922
Plasmodium_falciparum_3D7|MAL12|2005-09-26|ds-DNA|Plasmodium_falciparum_Stanford	1465746	1465885	+	bait_15187
Plasmodium_falciparum_3D7|MAL12|2005-09-26|ds-DNA|Plasmodium_falciparum_Stanford	1465923	1466062	+	bait_22911
Plasmodium_falciparum_3D7|MAL12|2005-09-26|ds-DNA|Plasmodium_falciparum_Stanford	1466278	1466417	+	bait_23058
Plasmodium_falciparum_3D7|MAL12|2005-09-26|ds-DNA|Plasmodium_falciparum_Stanford	1469574	1469713	+	bait_2732
Plasmodium_falciparum_3D7|MAL12|2005-09-26|ds-DNA|Plasmodium_falciparum_Stanford	1472757	1472896	+	bait_6533
Plasmodium_falciparum_3D7|MAL12|2005-09-26|ds-DNA|Plasmodium_falciparum_Stanford	1473125	1473264	+	bait_6532
Plasmodium_falciparum_3D7|MAL12|2005-09-26|ds-DNA|Plasmodium_falciparum_Stanford	1473330	1473469	+	bait_9222
Plasmodium_falciparum_3D7|MAL12|2005-09-26|ds-DNA|Plasmodium_falciparum_Stanford	1473644	1473783	+	bait_21382
Plasmodium_falciparum_3D7|MAL12|2005-09-26|ds-DNA|Plasmodium_falciparum_Stanford	1477022	1477161	+	bait_19224
Plasmodium_falciparum_3D7|MAL12|2005-09-26|ds-DNA|Plasmodium_falciparum_Stanford	1477254	1477393	+	bait_10052
Plasmodium_falciparum_3D7|MAL12|2005-09-26|ds-DNA|Plasmodium_falciparum_Stanford	1478189	1478328	+	bait_17695
Plasmodium_falciparum_3D7|MAL12|2005-09-26|ds-DNA|Plasmodium_falciparum_Stanford	1479450	1479589	+	bait_7980
Plasmodium_falciparum_3D7|MAL12|2005-09-26|ds-DNA|Plasmodium_falciparum_Stanford	1481890	1482029	+	bait_14265
Plasmodium_falciparum_3D7|MAL12|2005-09-26|ds-DNA|Plasmodium_falciparum_Stanford	1484226	1484365	+	bait_290
Plasmodium_falciparum_3D7|MAL12|2005-09-26|ds-DNA|Plasmodium_falciparum_Stanford	1484415	1484554	+	bait_20600
Plasmodium_falciparum_3D7|MAL12|2005-09-26|ds-DNA|Plasmodium_falciparum_Stanford	1484476	1484615	+	bait_3916
Plasmodium_falciparum_3D7|MAL12|2005-09-26|ds-DNA|Plasmodium_falciparum_Stanford	1484715	1484854	+	bait_22778
Plasmodium_falciparum_3D7|MAL12|2005-09-26|ds-DNA|Plasmodium_falciparum_Stanford	1485218	1485357	+	bait_19908
Plasmodium_falciparum_3D7|MAL12|2005-09-26|ds-DNA|Plasmodium_falciparum_Stanford	1486600	1486739	+	bait_6465
Plasmodium_falciparum_3D7|MAL12|2005-09-26|ds-DNA|Plasmodium_falciparum_Stanford	1486895	1487034	+	bait_388
Plasmodium_falciparum_3D7|MAL12|2005-09-26|ds-DNA|Plasmodium_falciparum_Stanford	1487755	1487894	+	bait_20820
Plasmodium_falciparum_3D7|MAL12|2005-09-26|ds-DNA|Plasmodium_falciparum_Stanford	1487806	1487945	+	bait_22763
Plasmodium_falciparum_3D7|MAL12|2005-09-26|ds-DNA|Plasmodium_falciparum_Stanford	1489318	1489457	+	bait_17786
Plasmodium_falciparum_3D7|MAL12|2005-09-26|ds-DNA|Plasmodium_falciparum_Stanford	1489530	1489669	+	bait_11154
Plasmodium_falciparum_3D7|MAL12|2005-09-26|ds-DNA|Plasmodium_falciparum_Stanford	1489794	1489933	+	bait_11148
Plasmodium_falciparum_3D7|MAL12|2005-09-26|ds-DNA|Plasmodium_falciparum_Stanford	1490323	1490462	+	bait_9223
Plasmodium_falciparum_3D7|MAL12|2005-09-26|ds-DNA|Plasmodium_falciparum_Stanford	1492077	1492216	+	bait_14201
Plasmodium_falciparum_3D7|MAL12|2005-09-26|ds-DNA|Plasmodium_falciparum_Stanford	1492122	1492261	+	bait_13415
Plasmodium_falciparum_3D7|MAL12|2005-09-26|ds-DNA|Plasmodium_falciparum_Stanford	1493593	1493732	+	bait_11170
Plasmodium_falciparum_3D7|MAL12|2005-09-26|ds-DNA|Plasmodium_falciparum_Stanford	1494073	1494212	+	bait_15923
Plasmodium_falciparum_3D7|MAL12|2005-09-26|ds-DNA|Plasmodium_falciparum_Stanford	1494459	1494598	+	bait_10871
Plasmodium_falciparum_3D7|MAL12|2005-09-26|ds-DNA|Plasmodium_falciparum_Stanford	1494695	1494834	+	bait_13090
Plasmodium_falciparum_3D7|MAL12|2005-09-26|ds-DNA|Plasmodium_falciparum_Stanford	1494934	1495073	+	bait_11271
Plasmodium_falciparum_3D7|MAL12|2005-09-26|ds-DNA|Plasmodium_falciparum_Stanford	1495235	1495374	+	bait_11269
Plasmodium_falciparum_3D7|MAL12|2005-09-26|ds-DNA|Plasmodium_falciparum_Stanford	1495481	1495620	+	bait_17687
Plasmodium_falciparum_3D7|MAL12|2005-09-26|ds-DNA|Plasmodium_falciparum_Stanford	1495735	1495874	+	bait_13200
Plasmodium_falciparum_3D7|MAL12|2005-09-26|ds-DNA|Plasmodium_falciparum_Stanford	1496494	1496633	+	bait_16
Plasmodium_falciparum_3D7|MAL12|2005-09-26|ds-DNA|Plasmodium_falciparum_Stanford	1497679	1497818	+	bait_17663
Plasmodium_falciparum_3D7|MAL12|2005-09-26|ds-DNA|Plasmodium_falciparum_Stanford	1498089	1498228	+	bait_15950
Plasmodium_falciparum_3D7|MAL12|2005-09-26|ds-DNA|Plasmodium_falciparum_Stanford	1498313	1498452	+	bait_21717
Plasmodium_falciparum_3D7|MAL12|2005-09-26|ds-DNA|Plasmodium_falciparum_Stanford	1498532	1498671	+	bait_19951
Plasmodium_falciparum_3D7|MAL12|2005-09-26|ds-DNA|Plasmodium_falciparum_Stanford	1500001	1500140	+	bait_15946
Plasmodium_falciparum_3D7|MAL12|2005-09-26|ds-DNA|Plasmodium_falciparum_Stanford	1502761	1502900	+	bait_21027
Plasmodium_falciparum_3D7|MAL12|2005-09-26|ds-DNA|Plasmodium_falciparum_Stanford	1503371	1503510	+	bait_1286
Plasmodium_falciparum_3D7|MAL12|2005-09-26|ds-DNA|Plasmodium_falciparum_Stanford	1504756	1504895	+	bait_3583
Plasmodium_falciparum_3D7|MAL12|2005-09-26|ds-DNA|Plasmodium_falciparum_Stanford	1507519	1507658	+	bait_8010
Plasmodium_falciparum_3D7|MAL12|2005-09-26|ds-DNA|Plasmodium_falciparum_Stanford	1508429	1508568	+	bait_11281
Plasmodium_falciparum_3D7|MAL12|2005-09-26|ds-DNA|Plasmodium_falciparum_Stanford	1514278	1514417	+	bait_23217
Plasmodium_falciparum_3D7|MAL12|2005-09-26|ds-DNA|Plasmodium_falciparum_Stanford	1515935	1516074	+	bait_15945
Plasmodium_falciparum_3D7|MAL12|2005-09-26|ds-DNA|Plasmodium_falciparum_Stanford	1520885	1521024	+	bait_9099
Plasmodium_falciparum_3D7|MAL12|2005-09-26|ds-DNA|Plasmodium_falciparum_Stanford	1522460	1522599	+	bait_14432
Plasmodium_falciparum_3D7|MAL12|2005-09-26|ds-DNA|Plasmodium_falciparum_Stanford	1522935	1523074	+	bait_11220
Plasmodium_falciparum_3D7|MAL12|2005-09-26|ds-DNA|Plasmodium_falciparum_Stanford	1523419	1523558	+	bait_4265
Plasmodium_falciparum_3D7|MAL12|2005-09-26|ds-DNA|Plasmodium_falciparum_Stanford	1523712	1523851	+	bait_1842
Plasmodium_falciparum_3D7|MAL12|2005-09-26|ds-DNA|Plasmodium_falciparum_Stanford	1523994	1524133	+	bait_11254
Plasmodium_falciparum_3D7|MAL12|2005-09-26|ds-DNA|Plasmodium_falciparum_Stanford	1524381	1524520	+	bait_15893
Plasmodium_falciparum_3D7|MAL12|2005-09-26|ds-DNA|Plasmodium_falciparum_Stanford	1525731	1525870	+	bait_6521
Plasmodium_falciparum_3D7|MAL12|2005-09-26|ds-DNA|Plasmodium_falciparum_Stanford	1526946	1527085	+	bait_11244
Plasmodium_falciparum_3D7|MAL12|2005-09-26|ds-DNA|Plasmodium_falciparum_Stanford	1527563	1527702	+	bait_20345
Plasmodium_falciparum_3D7|MAL12|2005-09-26|ds-DNA|Plasmodium_falciparum_Stanford	1527942	1528081	+	bait_14451
Plasmodium_falciparum_3D7|MAL12|2005-09-26|ds-DNA|Plasmodium_falciparum_Stanford	1527953	1528092	+	bait_11095
Plasmodium_falciparum_3D7|MAL12|2005-09-26|ds-DNA|Plasmodium_falciparum_Stanford	1530504	1530643	+	bait_10878
Plasmodium_falciparum_3D7|MAL12|2005-09-26|ds-DNA|Plasmodium_falciparum_Stanford	1532296	1532435	+	bait_10919
Plasmodium_falciparum_3D7|MAL12|2005-09-26|ds-DNA|Plasmodium_falciparum_Stanford	1532841	1532980	+	bait_6468
Plasmodium_falciparum_3D7|MAL12|2005-09-26|ds-DNA|Plasmodium_falciparum_Stanford	1533778	1533917	+	bait_15884
Plasmodium_falciparum_3D7|MAL12|2005-09-26|ds-DNA|Plasmodium_falciparum_Stanford	1534059	1534198	+	bait_11061
Plasmodium_falciparum_3D7|MAL12|2005-09-26|ds-DNA|Plasmodium_falciparum_Stanford	1534542	1534681	+	bait_19262
Plasmodium_falciparum_3D7|MAL12|2005-09-26|ds-DNA|Plasmodium_falciparum_Stanford	1534823	1534962	+	bait_19282
Plasmodium_falciparum_3D7|MAL12|2005-09-26|ds-DNA|Plasmodium_falciparum_Stanford	1535370	1535509	+	bait_6483
Plasmodium_falciparum_3D7|MAL12|2005-09-26|ds-DNA|Plasmodium_falciparum_Stanford	1539009	1539148	+	bait_6664
Plasmodium_falciparum_3D7|MAL12|2005-09-26|ds-DNA|Plasmodium_falciparum_Stanford	1539544	1539683	+	bait_17799
Plasmodium_falciparum_3D7|MAL12|2005-09-26|ds-DNA|Plasmodium_falciparum_Stanford	1540250	1540389	+	bait_21877
Plasmodium_falciparum_3D7|MAL12|2005-09-26|ds-DNA|Plasmodium_falciparum_Stanford	1541345	1541484	+	bait_10967
Plasmodium_falciparum_3D7|MAL12|2005-09-26|ds-DNA|Plasmodium_falciparum_Stanford	1542000	1542139	+	bait_21566
Plasmodium_falciparum_3D7|MAL12|2005-09-26|ds-DNA|Plasmodium_falciparum_Stanford	1542324	1542463	+	bait_13405
Plasmodium_falciparum_3D7|MAL12|2005-09-26|ds-DNA|Plasmodium_falciparum_Stanford	1542821	1542960	+	bait_6783
Plasmodium_falciparum_3D7|MAL12|2005-09-26|ds-DNA|Plasmodium_falciparum_Stanford	1543897	1544036	+	bait_11053
Plasmodium_falciparum_3D7|MAL12|2005-09-26|ds-DNA|Plasmodium_falciparum_Stanford	1544875	1545014	+	bait_3751
Plasmodium_falciparum_3D7|MAL12|2005-09-26|ds-DNA|Plasmodium_falciparum_Stanford	1545902	1546041	+	bait_6545
Plasmodium_falciparum_3D7|MAL12|2005-09-26|ds-DNA|Plasmodium_falciparum_Stanford	1546401	1546540	+	bait_19197
Plasmodium_falciparum_3D7|MAL12|2005-09-26|ds-DNA|Plasmodium_falciparum_Stanford	1546580	1546719	+	bait_13339
Plasmodium_falciparum_3D7|MAL12|2005-09-26|ds-DNA|Plasmodium_falciparum_Stanford	1546736	1546875	+	bait_13315
Plasmodium_falciparum_3D7|MAL12|2005-09-26|ds-DNA|Plasmodium_falciparum_Stanford	1547382	1547521	+	bait_8040
Plasmodium_falciparum_3D7|MAL12|2005-09-26|ds-DNA|Plasmodium_falciparum_Stanford	1548382	1548521	+	bait_20038
Plasmodium_falciparum_3D7|MAL12|2005-09-26|ds-DNA|Plasmodium_falciparum_Stanford	1552033	1552172	+	bait_6348
Plasmodium_falciparum_3D7|MAL12|2005-09-26|ds-DNA|Plasmodium_falciparum_Stanford	1552654	1552793	+	bait_6572
Plasmodium_falciparum_3D7|MAL12|2005-09-26|ds-DNA|Plasmodium_falciparum_Stanford	1553117	1553256	+	bait_6344
Plasmodium_falciparum_3D7|MAL12|2005-09-26|ds-DNA|Plasmodium_falciparum_Stanford	1554714	1554853	+	bait_21518
Plasmodium_falciparum_3D7|MAL12|2005-09-26|ds-DNA|Plasmodium_falciparum_Stanford	1555477	1555616	+	bait_4153
Plasmodium_falciparum_3D7|MAL12|2005-09-26|ds-DNA|Plasmodium_falciparum_Stanford	1555809	1555948	+	bait_17474
Plasmodium_falciparum_3D7|MAL12|2005-09-26|ds-DNA|Plasmodium_falciparum_Stanford	1556264	1556403	+	bait_6684
Plasmodium_falciparum_3D7|MAL12|2005-09-26|ds-DNA|Plasmodium_falciparum_Stanford	1556579	1556718	+	bait_10945
Plasmodium_falciparum_3D7|MAL12|2005-09-26|ds-DNA|Plasmodium_falciparum_Stanford	1557239	1557378	+	bait_242
Plasmodium_falciparum_3D7|MAL12|2005-09-26|ds-DNA|Plasmodium_falciparum_Stanford	1558660	1558799	+	bait_94
Plasmodium_falciparum_3D7|MAL12|2005-09-26|ds-DNA|Plasmodium_falciparum_Stanford	1558844	1558983	+	bait_2510
Plasmodium_falciparum_3D7|MAL12|2005-09-26|ds-DNA|Plasmodium_falciparum_Stanford	1559273	1559412	+	bait_11567
Plasmodium_falciparum_3D7|MAL12|2005-09-26|ds-DNA|Plasmodium_falciparum_Stanford	1559529	1559668	+	bait_703
Plasmodium_falciparum_3D7|MAL12|2005-09-26|ds-DNA|Plasmodium_falciparum_Stanford	1559779	1559918	+	bait_21297
Plasmodium_falciparum_3D7|MAL12|2005-09-26|ds-DNA|Plasmodium_falciparum_Stanford	1559899	1560038	+	bait_17451
Plasmodium_falciparum_3D7|MAL12|2005-09-26|ds-DNA|Plasmodium_falciparum_Stanford	1560093	1560232	+	bait_9295
Plasmodium_falciparum_3D7|MAL12|2005-09-26|ds-DNA|Plasmodium_falciparum_Stanford	1560472	1560611	+	bait_22719
Plasmodium_falciparum_3D7|MAL12|2005-09-26|ds-DNA|Plasmodium_falciparum_Stanford	1561349	1561488	+	bait_4126
Plasmodium_falciparum_3D7|MAL12|2005-09-26|ds-DNA|Plasmodium_falciparum_Stanford	1563976	1564115	+	bait_8825
Plasmodium_falciparum_3D7|MAL12|2005-09-26|ds-DNA|Plasmodium_falciparum_Stanford	1564614	1564753	+	bait_8827
Plasmodium_falciparum_3D7|MAL12|2005-09-26|ds-DNA|Plasmodium_falciparum_Stanford	1565602	1565741	+	bait_10823
Plasmodium_falciparum_3D7|MAL12|2005-09-26|ds-DNA|Plasmodium_falciparum_Stanford	1568640	1568779	+	bait_14976
Plasmodium_falciparum_3D7|MAL12|2005-09-26|ds-DNA|Plasmodium_falciparum_Stanford	1568919	1569058	+	bait_15898
Plasmodium_falciparum_3D7|MAL12|2005-09-26|ds-DNA|Plasmodium_falciparum_Stanford	1569532	1569671	+	bait_15899
Plasmodium_falciparum_3D7|MAL12|2005-09-26|ds-DNA|Plasmodium_falciparum_Stanford	1570429	1570568	+	bait_10834
Plasmodium_falciparum_3D7|MAL12|2005-09-26|ds-DNA|Plasmodium_falciparum_Stanford	1572313	1572452	+	bait_17463
Plasmodium_falciparum_3D7|MAL12|2005-09-26|ds-DNA|Plasmodium_falciparum_Stanford	1573184	1573323	+	bait_14429
Plasmodium_falciparum_3D7|MAL12|2005-09-26|ds-DNA|Plasmodium_falciparum_Stanford	1575169	1575308	+	bait_19118
Plasmodium_falciparum_3D7|MAL12|2005-09-26|ds-DNA|Plasmodium_falciparum_Stanford	1575380	1575519	+	bait_10807
Plasmodium_falciparum_3D7|MAL12|2005-09-26|ds-DNA|Plasmodium_falciparum_Stanford	1577976	1578115	+	bait_23740
Plasmodium_falciparum_3D7|MAL12|2005-09-26|ds-DNA|Plasmodium_falciparum_Stanford	1578115	1578254	+	bait_23624
Plasmodium_falciparum_3D7|MAL12|2005-09-26|ds-DNA|Plasmodium_falciparum_Stanford	1581934	1582073	+	bait_15901
Plasmodium_falciparum_3D7|MAL12|2005-09-26|ds-DNA|Plasmodium_falciparum_Stanford	1582463	1582602	+	bait_10810
Plasmodium_falciparum_3D7|MAL12|2005-09-26|ds-DNA|Plasmodium_falciparum_Stanford	1583592	1583731	+	bait_6366
Plasmodium_falciparum_3D7|MAL12|2005-09-26|ds-DNA|Plasmodium_falciparum_Stanford	1584179	1584318	+	bait_14418
Plasmodium_falciparum_3D7|MAL12|2005-09-26|ds-DNA|Plasmodium_falciparum_Stanford	1586655	1586794	+	bait_2595
Plasmodium_falciparum_3D7|MAL12|2005-09-26|ds-DNA|Plasmodium_falciparum_Stanford	1587336	1587475	+	bait_20072
Plasmodium_falciparum_3D7|MAL12|2005-09-26|ds-DNA|Plasmodium_falciparum_Stanford	1590209	1590348	+	bait_17755
Plasmodium_falciparum_3D7|MAL12|2005-09-26|ds-DNA|Plasmodium_falciparum_Stanford	1590540	1590679	+	bait_17326
Plasmodium_falciparum_3D7|MAL12|2005-09-26|ds-DNA|Plasmodium_falciparum_Stanford	1590810	1590949	+	bait_20036
Plasmodium_falciparum_3D7|MAL12|2005-09-26|ds-DNA|Plasmodium_falciparum_Stanford	1591650	1591789	+	bait_12436
Plasmodium_falciparum_3D7|MAL12|2005-09-26|ds-DNA|Plasmodium_falciparum_Stanford	1591876	1592015	+	bait_17750
Plasmodium_falciparum_3D7|MAL12|2005-09-26|ds-DNA|Plasmodium_falciparum_Stanford	1592355	1592494	+	bait_2604
Plasmodium_falciparum_3D7|MAL12|2005-09-26|ds-DNA|Plasmodium_falciparum_Stanford	1592811	1592950	+	bait_8863
Plasmodium_falciparum_3D7|MAL12|2005-09-26|ds-DNA|Plasmodium_falciparum_Stanford	1593166	1593305	+	bait_7940
Plasmodium_falciparum_3D7|MAL12|2005-09-26|ds-DNA|Plasmodium_falciparum_Stanford	1593445	1593584	+	bait_20443
Plasmodium_falciparum_3D7|MAL12|2005-09-26|ds-DNA|Plasmodium_falciparum_Stanford	1596346	1596485	+	bait_15110
Plasmodium_falciparum_3D7|MAL12|2005-09-26|ds-DNA|Plasmodium_falciparum_Stanford	1596855	1596994	+	bait_17766
Plasmodium_falciparum_3D7|MAL12|2005-09-26|ds-DNA|Plasmodium_falciparum_Stanford	1598053	1598192	+	bait_19325
Plasmodium_falciparum_3D7|MAL12|2005-09-26|ds-DNA|Plasmodium_falciparum_Stanford	1598321	1598460	+	bait_17396
Plasmodium_falciparum_3D7|MAL12|2005-09-26|ds-DNA|Plasmodium_falciparum_Stanford	1598519	1598658	+	bait_20438
Plasmodium_falciparum_3D7|MAL12|2005-09-26|ds-DNA|Plasmodium_falciparum_Stanford	1598705	1598844	+	bait_17781
Plasmodium_falciparum_3D7|MAL12|2005-09-26|ds-DNA|Plasmodium_falciparum_Stanford	1600164	1600303	+	bait_6310
Plasmodium_falciparum_3D7|MAL12|2005-09-26|ds-DNA|Plasmodium_falciparum_Stanford	1600392	1600531	+	bait_21820
Plasmodium_falciparum_3D7|MAL12|2005-09-26|ds-DNA|Plasmodium_falciparum_Stanford	1602025	1602164	+	bait_19306
Plasmodium_falciparum_3D7|MAL12|2005-09-26|ds-DNA|Plasmodium_falciparum_Stanford	1605036	1605175	+	bait_5463
Plasmodium_falciparum_3D7|MAL12|2005-09-26|ds-DNA|Plasmodium_falciparum_Stanford	1605335	1605474	+	bait_8758
Plasmodium_falciparum_3D7|MAL12|2005-09-26|ds-DNA|Plasmodium_falciparum_Stanford	1605789	1605928	+	bait_923
Plasmodium_falciparum_3D7|MAL12|2005-09-26|ds-DNA|Plasmodium_falciparum_Stanford	1606537	1606676	+	bait_8756
Plasmodium_falciparum_3D7|MAL12|2005-09-26|ds-DNA|Plasmodium_falciparum_Stanford	1607320	1607459	+	bait_12427
Plasmodium_falciparum_3D7|MAL12|2005-09-26|ds-DNA|Plasmodium_falciparum_Stanford	1607650	1607789	+	bait_15090
Plasmodium_falciparum_3D7|MAL12|2005-09-26|ds-DNA|Plasmodium_falciparum_Stanford	1611472	1611611	+	bait_15912
Plasmodium_falciparum_3D7|MAL12|2005-09-26|ds-DNA|Plasmodium_falciparum_Stanford	1612382	1612521	+	bait_12420
Plasmodium_falciparum_3D7|MAL12|2005-09-26|ds-DNA|Plasmodium_falciparum_Stanford	1612502	1612641	+	bait_11441
Plasmodium_falciparum_3D7|MAL12|2005-09-26|ds-DNA|Plasmodium_falciparum_Stanford	1615276	1615415	+	bait_21833
Plasmodium_falciparum_3D7|MAL12|2005-09-26|ds-DNA|Plasmodium_falciparum_Stanford	1615461	1615600	+	bait_3268
Plasmodium_falciparum_3D7|MAL12|2005-09-26|ds-DNA|Plasmodium_falciparum_Stanford	1616007	1616146	+	bait_21838
Plasmodium_falciparum_3D7|MAL12|2005-09-26|ds-DNA|Plasmodium_falciparum_Stanford	1616142	1616281	+	bait_21603
Plasmodium_falciparum_3D7|MAL12|2005-09-26|ds-DNA|Plasmodium_falciparum_Stanford	1620224	1620363	+	bait_12419
Plasmodium_falciparum_3D7|MAL12|2005-09-26|ds-DNA|Plasmodium_falciparum_Stanford	1620368	1620507	+	bait_5528
Plasmodium_falciparum_3D7|MAL12|2005-09-26|ds-DNA|Plasmodium_falciparum_Stanford	1620855	1620994	+	bait_5497
Plasmodium_falciparum_3D7|MAL12|2005-09-26|ds-DNA|Plasmodium_falciparum_Stanford	1622393	1622532	+	bait_22657
Plasmodium_falciparum_3D7|MAL12|2005-09-26|ds-DNA|Plasmodium_falciparum_Stanford	1623420	1623559	+	bait_12362
Plasmodium_falciparum_3D7|MAL12|2005-09-26|ds-DNA|Plasmodium_falciparum_Stanford	1623694	1623833	+	bait_501
Plasmodium_falciparum_3D7|MAL12|2005-09-26|ds-DNA|Plasmodium_falciparum_Stanford	1627012	1627151	+	bait_14384
Plasmodium_falciparum_3D7|MAL12|2005-09-26|ds-DNA|Plasmodium_falciparum_Stanford	1627763	1627902	+	bait_22290
Plasmodium_falciparum_3D7|MAL12|2005-09-26|ds-DNA|Plasmodium_falciparum_Stanford	1628760	1628899	+	bait_3282
Plasmodium_falciparum_3D7|MAL12|2005-09-26|ds-DNA|Plasmodium_falciparum_Stanford	1633379	1633518	+	bait_1976
Plasmodium_falciparum_3D7|MAL12|2005-09-26|ds-DNA|Plasmodium_falciparum_Stanford	1633747	1633886	+	bait_2874
Plasmodium_falciparum_3D7|MAL12|2005-09-26|ds-DNA|Plasmodium_falciparum_Stanford	1634973	1635112	+	bait_8785
Plasmodium_falciparum_3D7|MAL12|2005-09-26|ds-DNA|Plasmodium_falciparum_Stanford	1636555	1636694	+	bait_14379
Plasmodium_falciparum_3D7|MAL12|2005-09-26|ds-DNA|Plasmodium_falciparum_Stanford	1637173	1637312	+	bait_6780
Plasmodium_falciparum_3D7|MAL12|2005-09-26|ds-DNA|Plasmodium_falciparum_Stanford	1637400	1637539	+	bait_21080
Plasmodium_falciparum_3D7|MAL12|2005-09-26|ds-DNA|Plasmodium_falciparum_Stanford	1638481	1638620	+	bait_10962
Plasmodium_falciparum_3D7|MAL12|2005-09-26|ds-DNA|Plasmodium_falciparum_Stanford	1645447	1645586	+	bait_7911
Plasmodium_falciparum_3D7|MAL12|2005-09-26|ds-DNA|Plasmodium_falciparum_Stanford	1646801	1646940	+	bait_3205
Plasmodium_falciparum_3D7|MAL12|2005-09-26|ds-DNA|Plasmodium_falciparum_Stanford	1648161	1648300	+	bait_1177
Plasmodium_falciparum_3D7|MAL12|2005-09-26|ds-DNA|Plasmodium_falciparum_Stanford	1649556	1649695	+	bait_15918
Plasmodium_falciparum_3D7|MAL12|2005-09-26|ds-DNA|Plasmodium_falciparum_Stanford	1650097	1650236	+	bait_11012
Plasmodium_falciparum_3D7|MAL12|2005-09-26|ds-DNA|Plasmodium_falciparum_Stanford	1650350	1650489	+	bait_20055
Plasmodium_falciparum_3D7|MAL12|2005-09-26|ds-DNA|Plasmodium_falciparum_Stanford	1652779	1652918	+	bait_2501
Plasmodium_falciparum_3D7|MAL12|2005-09-26|ds-DNA|Plasmodium_falciparum_Stanford	1653033	1653172	+	bait_23779
Plasmodium_falciparum_3D7|MAL12|2005-09-26|ds-DNA|Plasmodium_falciparum_Stanford	1653310	1653449	+	bait_14372
Plasmodium_falciparum_3D7|MAL12|2005-09-26|ds-DNA|Plasmodium_falciparum_Stanford	1656676	1656815	+	bait_23552
Plasmodium_falciparum_3D7|MAL12|2005-09-26|ds-DNA|Plasmodium_falciparum_Stanford	1656727	1656866	+	bait_21951
Plasmodium_falciparum_3D7|MAL12|2005-09-26|ds-DNA|Plasmodium_falciparum_Stanford	1657256	1657395	+	bait_15876
Plasmodium_falciparum_3D7|MAL12|2005-09-26|ds-DNA|Plasmodium_falciparum_Stanford	1660099	1660238	+	bait_2500
Plasmodium_falciparum_3D7|MAL12|2005-09-26|ds-DNA|Plasmodium_falciparum_Stanford	1660564	1660703	+	bait_7930
Plasmodium_falciparum_3D7|MAL12|2005-09-26|ds-DNA|Plasmodium_falciparum_Stanford	1661694	1661833	+	bait_8217
Plasmodium_falciparum_3D7|MAL12|2005-09-26|ds-DNA|Plasmodium_falciparum_Stanford	1662027	1662166	+	bait_4258
Plasmodium_falciparum_3D7|MAL12|2005-09-26|ds-DNA|Plasmodium_falciparum_Stanford	1662419	1662558	+	bait_15880
Plasmodium_falciparum_3D7|MAL12|2005-09-26|ds-DNA|Plasmodium_falciparum_Stanford	1662914	1663053	+	bait_14486
Plasmodium_falciparum_3D7|MAL12|2005-09-26|ds-DNA|Plasmodium_falciparum_Stanford	1663244	1663383	+	bait_9045
Plasmodium_falciparum_3D7|MAL12|2005-09-26|ds-DNA|Plasmodium_falciparum_Stanford	1663412	1663551	+	bait_8185
Plasmodium_falciparum_3D7|MAL12|2005-09-26|ds-DNA|Plasmodium_falciparum_Stanford	1666326	1666465	+	bait_8914
Plasmodium_falciparum_3D7|MAL12|2005-09-26|ds-DNA|Plasmodium_falciparum_Stanford	1668698	1668837	+	bait_3166
Plasmodium_falciparum_3D7|MAL12|2005-09-26|ds-DNA|Plasmodium_falciparum_Stanford	1669022	1669161	+	bait_3152
Plasmodium_falciparum_3D7|MAL12|2005-09-26|ds-DNA|Plasmodium_falciparum_Stanford	1669314	1669453	+	bait_4240
Plasmodium_falciparum_3D7|MAL12|2005-09-26|ds-DNA|Plasmodium_falciparum_Stanford	1669469	1669608	+	bait_6563
Plasmodium_falciparum_3D7|MAL12|2005-09-26|ds-DNA|Plasmodium_falciparum_Stanford	1669882	1670021	+	bait_1220
Plasmodium_falciparum_3D7|MAL12|2005-09-26|ds-DNA|Plasmodium_falciparum_Stanford	1670638	1670777	+	bait_3467
Plasmodium_falciparum_3D7|MAL12|2005-09-26|ds-DNA|Plasmodium_falciparum_Stanford	1670739	1670878	+	bait_6444
Plasmodium_falciparum_3D7|MAL12|2005-09-26|ds-DNA|Plasmodium_falciparum_Stanford	1670942	1671081	+	bait_14647
Plasmodium_falciparum_3D7|MAL12|2005-09-26|ds-DNA|Plasmodium_falciparum_Stanford	1671281	1671420	+	bait_8267
Plasmodium_falciparum_3D7|MAL12|2005-09-26|ds-DNA|Plasmodium_falciparum_Stanford	1671519	1671658	+	bait_6383
Plasmodium_falciparum_3D7|MAL12|2005-09-26|ds-DNA|Plasmodium_falciparum_Stanford	1677653	1677792	+	bait_10543
Plasmodium_falciparum_3D7|MAL12|2005-09-26|ds-DNA|Plasmodium_falciparum_Stanford	1678382	1678521	+	bait_14867
Plasmodium_falciparum_3D7|MAL12|2005-09-26|ds-DNA|Plasmodium_falciparum_Stanford	1678859	1678998	+	bait_11427
Plasmodium_falciparum_3D7|MAL12|2005-09-26|ds-DNA|Plasmodium_falciparum_Stanford	1679907	1680046	+	bait_20359
Plasmodium_falciparum_3D7|MAL12|2005-09-26|ds-DNA|Plasmodium_falciparum_Stanford	1681049	1681188	+	bait_14437
Plasmodium_falciparum_3D7|MAL12|2005-09-26|ds-DNA|Plasmodium_falciparum_Stanford	1681305	1681444	+	bait_12523
Plasmodium_falciparum_3D7|MAL12|2005-09-26|ds-DNA|Plasmodium_falciparum_Stanford	1681809	1681948	+	bait_2985
Plasmodium_falciparum_3D7|MAL12|2005-09-26|ds-DNA|Plasmodium_falciparum_Stanford	1683567	1683706	+	bait_14730
Plasmodium_falciparum_3D7|MAL12|2005-09-26|ds-DNA|Plasmodium_falciparum_Stanford	1685172	1685311	+	bait_20337
Plasmodium_falciparum_3D7|MAL12|2005-09-26|ds-DNA|Plasmodium_falciparum_Stanford	1688555	1688694	+	bait_14766
Plasmodium_falciparum_3D7|MAL12|2005-09-26|ds-DNA|Plasmodium_falciparum_Stanford	1688786	1688925	+	bait_19943
Plasmodium_falciparum_3D7|MAL12|2005-09-26|ds-DNA|Plasmodium_falciparum_Stanford	1689273	1689412	+	bait_22611
Plasmodium_falciparum_3D7|MAL12|2005-09-26|ds-DNA|Plasmodium_falciparum_Stanford	1689795	1689934	+	bait_21769
Plasmodium_falciparum_3D7|MAL12|2005-09-26|ds-DNA|Plasmodium_falciparum_Stanford	1689870	1690009	+	bait_24049
Plasmodium_falciparum_3D7|MAL12|2005-09-26|ds-DNA|Plasmodium_falciparum_Stanford	1690121	1690260	+	bait_24193
Plasmodium_falciparum_3D7|MAL12|2005-09-26|ds-DNA|Plasmodium_falciparum_Stanford	1690733	1690872	+	bait_20936
Plasmodium_falciparum_3D7|MAL12|2005-09-26|ds-DNA|Plasmodium_falciparum_Stanford	1690945	1691084	+	bait_22375
Plasmodium_falciparum_3D7|MAL12|2005-09-26|ds-DNA|Plasmodium_falciparum_Stanford	1691290	1691429	+	bait_19225
Plasmodium_falciparum_3D7|MAL12|2005-09-26|ds-DNA|Plasmodium_falciparum_Stanford	1691426	1691565	+	bait_20894
Plasmodium_falciparum_3D7|MAL12|2005-09-26|ds-DNA|Plasmodium_falciparum_Stanford	1691591	1691730	+	bait_2445
Plasmodium_falciparum_3D7|MAL12|2005-09-26|ds-DNA|Plasmodium_falciparum_Stanford	1697348	1697487	+	bait_23569
Plasmodium_falciparum_3D7|MAL12|2005-09-26|ds-DNA|Plasmodium_falciparum_Stanford	1697483	1697622	+	bait_24179
Plasmodium_falciparum_3D7|MAL12|2005-09-26|ds-DNA|Plasmodium_falciparum_Stanford	1722363	1722502	+	bait_24245
Plasmodium_falciparum_3D7|MAL12|2005-09-26|ds-DNA|Plasmodium_falciparum_Stanford	1740325	1740464	+	bait_23153
Plasmodium_falciparum_3D7|MAL12|2005-09-26|ds-DNA|Plasmodium_falciparum_Stanford	1743386	1743525	+	bait_11366
Plasmodium_falciparum_3D7|MAL12|2005-09-26|ds-DNA|Plasmodium_falciparum_Stanford	1745619	1745758	+	bait_1612
Plasmodium_falciparum_3D7|MAL12|2005-09-26|ds-DNA|Plasmodium_falciparum_Stanford	1746058	1746197	+	bait_1613
Plasmodium_falciparum_3D7|MAL12|2005-09-26|ds-DNA|Plasmodium_falciparum_Stanford	1747023	1747162	+	bait_15953
Plasmodium_falciparum_3D7|MAL12|2005-09-26|ds-DNA|Plasmodium_falciparum_Stanford	1747455	1747594	+	bait_17747
Plasmodium_falciparum_3D7|MAL12|2005-09-26|ds-DNA|Plasmodium_falciparum_Stanford	1747870	1748009	+	bait_6983
Plasmodium_falciparum_3D7|MAL12|2005-09-26|ds-DNA|Plasmodium_falciparum_Stanford	1750238	1750377	+	bait_3462
Plasmodium_falciparum_3D7|MAL12|2005-09-26|ds-DNA|Plasmodium_falciparum_Stanford	1751533	1751672	+	bait_9809
Plasmodium_falciparum_3D7|MAL12|2005-09-26|ds-DNA|Plasmodium_falciparum_Stanford	1752177	1752316	+	bait_885
Plasmodium_falciparum_3D7|MAL12|2005-09-26|ds-DNA|Plasmodium_falciparum_Stanford	1755320	1755459	+	bait_7007
Plasmodium_falciparum_3D7|MAL12|2005-09-26|ds-DNA|Plasmodium_falciparum_Stanford	1755836	1755975	+	bait_14181
Plasmodium_falciparum_3D7|MAL12|2005-09-26|ds-DNA|Plasmodium_falciparum_Stanford	1756129	1756268	+	bait_11356
Plasmodium_falciparum_3D7|MAL12|2005-09-26|ds-DNA|Plasmodium_falciparum_Stanford	1758092	1758231	+	bait_11564
Plasmodium_falciparum_3D7|MAL12|2005-09-26|ds-DNA|Plasmodium_falciparum_Stanford	1758277	1758416	+	bait_11574
Plasmodium_falciparum_3D7|MAL12|2005-09-26|ds-DNA|Plasmodium_falciparum_Stanford	1760678	1760817	+	bait_20008
Plasmodium_falciparum_3D7|MAL12|2005-09-26|ds-DNA|Plasmodium_falciparum_Stanford	1761332	1761471	+	bait_8155
Plasmodium_falciparum_3D7|MAL12|2005-09-26|ds-DNA|Plasmodium_falciparum_Stanford	1761484	1761623	+	bait_15675
Plasmodium_falciparum_3D7|MAL12|2005-09-26|ds-DNA|Plasmodium_falciparum_Stanford	1763322	1763461	+	bait_19380
Plasmodium_falciparum_3D7|MAL12|2005-09-26|ds-DNA|Plasmodium_falciparum_Stanford	1764642	1764781	+	bait_12540
Plasmodium_falciparum_3D7|MAL12|2005-09-26|ds-DNA|Plasmodium_falciparum_Stanford	1765488	1765627	+	bait_19292
Plasmodium_falciparum_3D7|MAL12|2005-09-26|ds-DNA|Plasmodium_falciparum_Stanford	1767032	1767171	+	bait_2443
Plasmodium_falciparum_3D7|MAL12|2005-09-26|ds-DNA|Plasmodium_falciparum_Stanford	1771402	1771541	+	bait_2442
Plasmodium_falciparum_3D7|MAL12|2005-09-26|ds-DNA|Plasmodium_falciparum_Stanford	1772455	1772594	+	bait_9897
Plasmodium_falciparum_3D7|MAL12|2005-09-26|ds-DNA|Plasmodium_falciparum_Stanford	1772545	1772684	+	bait_8158
Plasmodium_falciparum_3D7|MAL12|2005-09-26|ds-DNA|Plasmodium_falciparum_Stanford	1774826	1774965	+	bait_2809
Plasmodium_falciparum_3D7|MAL12|2005-09-26|ds-DNA|Plasmodium_falciparum_Stanford	1775080	1775219	+	bait_21464
Plasmodium_falciparum_3D7|MAL12|2005-09-26|ds-DNA|Plasmodium_falciparum_Stanford	1775432	1775571	+	bait_8161
Plasmodium_falciparum_3D7|MAL12|2005-09-26|ds-DNA|Plasmodium_falciparum_Stanford	1775767	1775906	+	bait_15592
Plasmodium_falciparum_3D7|MAL12|2005-09-26|ds-DNA|Plasmodium_falciparum_Stanford	1776046	1776185	+	bait_10430
Plasmodium_falciparum_3D7|MAL12|2005-09-26|ds-DNA|Plasmodium_falciparum_Stanford	1776130	1776269	+	bait_5110
Plasmodium_falciparum_3D7|MAL12|2005-09-26|ds-DNA|Plasmodium_falciparum_Stanford	1776431	1776570	+	bait_15595
Plasmodium_falciparum_3D7|MAL12|2005-09-26|ds-DNA|Plasmodium_falciparum_Stanford	1778155	1778294	+	bait_19335
Plasmodium_falciparum_3D7|MAL12|2005-09-26|ds-DNA|Plasmodium_falciparum_Stanford	1778907	1779046	+	bait_12532
Plasmodium_falciparum_3D7|MAL12|2005-09-26|ds-DNA|Plasmodium_falciparum_Stanford	1779868	1780007	+	bait_1207
Plasmodium_falciparum_3D7|MAL12|2005-09-26|ds-DNA|Plasmodium_falciparum_Stanford	1780054	1780193	+	bait_8181
Plasmodium_falciparum_3D7|MAL12|2005-09-26|ds-DNA|Plasmodium_falciparum_Stanford	1781251	1781390	+	bait_16855
Plasmodium_falciparum_3D7|MAL12|2005-09-26|ds-DNA|Plasmodium_falciparum_Stanford	1785314	1785453	+	bait_14192
Plasmodium_falciparum_3D7|MAL12|2005-09-26|ds-DNA|Plasmodium_falciparum_Stanford	1787198	1787337	+	bait_14187
Plasmodium_falciparum_3D7|MAL12|2005-09-26|ds-DNA|Plasmodium_falciparum_Stanford	1787952	1788091	+	bait_8128
Plasmodium_falciparum_3D7|MAL12|2005-09-26|ds-DNA|Plasmodium_falciparum_Stanford	1789971	1790110	+	bait_730
Plasmodium_falciparum_3D7|MAL12|2005-09-26|ds-DNA|Plasmodium_falciparum_Stanford	1790129	1790268	+	bait_10
Plasmodium_falciparum_3D7|MAL12|2005-09-26|ds-DNA|Plasmodium_falciparum_Stanford	1790579	1790718	+	bait_12466
Plasmodium_falciparum_3D7|MAL12|2005-09-26|ds-DNA|Plasmodium_falciparum_Stanford	1791255	1791394	+	bait_12465
Plasmodium_falciparum_3D7|MAL12|2005-09-26|ds-DNA|Plasmodium_falciparum_Stanford	1791734	1791873	+	bait_22475
Plasmodium_falciparum_3D7|MAL12|2005-09-26|ds-DNA|Plasmodium_falciparum_Stanford	1792093	1792232	+	bait_15927
Plasmodium_falciparum_3D7|MAL12|2005-09-26|ds-DNA|Plasmodium_falciparum_Stanford	1793520	1793659	+	bait_15270
Plasmodium_falciparum_3D7|MAL12|2005-09-26|ds-DNA|Plasmodium_falciparum_Stanford	1793647	1793786	+	bait_12457
Plasmodium_falciparum_3D7|MAL12|2005-09-26|ds-DNA|Plasmodium_falciparum_Stanford	1793872	1794011	+	bait_9566
Plasmodium_falciparum_3D7|MAL12|2005-09-26|ds-DNA|Plasmodium_falciparum_Stanford	1794078	1794217	+	bait_4020
Plasmodium_falciparum_3D7|MAL12|2005-09-26|ds-DNA|Plasmodium_falciparum_Stanford	1794226	1794365	+	bait_2440
Plasmodium_falciparum_3D7|MAL12|2005-09-26|ds-DNA|Plasmodium_falciparum_Stanford	1794504	1794643	+	bait_5332
Plasmodium_falciparum_3D7|MAL12|2005-09-26|ds-DNA|Plasmodium_falciparum_Stanford	1794590	1794729	+	bait_7135
Plasmodium_falciparum_3D7|MAL12|2005-09-26|ds-DNA|Plasmodium_falciparum_Stanford	1794676	1794815	+	bait_9547
Plasmodium_falciparum_3D7|MAL12|2005-09-26|ds-DNA|Plasmodium_falciparum_Stanford	1795846	1795985	+	bait_11483
Plasmodium_falciparum_3D7|MAL12|2005-09-26|ds-DNA|Plasmodium_falciparum_Stanford	1796243	1796382	+	bait_12448
Plasmodium_falciparum_3D7|MAL12|2005-09-26|ds-DNA|Plasmodium_falciparum_Stanford	1796967	1797106	+	bait_4006
Plasmodium_falciparum_3D7|MAL12|2005-09-26|ds-DNA|Plasmodium_falciparum_Stanford	1797536	1797675	+	bait_3946
Plasmodium_falciparum_3D7|MAL12|2005-09-26|ds-DNA|Plasmodium_falciparum_Stanford	1799134	1799273	+	bait_12447
Plasmodium_falciparum_3D7|MAL12|2005-09-26|ds-DNA|Plasmodium_falciparum_Stanford	1800213	1800352	+	bait_727
Plasmodium_falciparum_3D7|MAL12|2005-09-26|ds-DNA|Plasmodium_falciparum_Stanford	1800538	1800677	+	bait_22104
Plasmodium_falciparum_3D7|MAL12|2005-09-26|ds-DNA|Plasmodium_falciparum_Stanford	1801227	1801366	+	bait_10420
Plasmodium_falciparum_3D7|MAL12|2005-09-26|ds-DNA|Plasmodium_falciparum_Stanford	1803573	1803712	+	bait_1214
Plasmodium_falciparum_3D7|MAL12|2005-09-26|ds-DNA|Plasmodium_falciparum_Stanford	1804197	1804336	+	bait_22111
Plasmodium_falciparum_3D7|MAL12|2005-09-26|ds-DNA|Plasmodium_falciparum_Stanford	1804713	1804852	+	bait_212
Plasmodium_falciparum_3D7|MAL12|2005-09-26|ds-DNA|Plasmodium_falciparum_Stanford	1805470	1805609	+	bait_22388
Plasmodium_falciparum_3D7|MAL12|2005-09-26|ds-DNA|Plasmodium_falciparum_Stanford	1805902	1806041	+	bait_21707
Plasmodium_falciparum_3D7|MAL12|2005-09-26|ds-DNA|Plasmodium_falciparum_Stanford	1806703	1806842	+	bait_18516
Plasmodium_falciparum_3D7|MAL12|2005-09-26|ds-DNA|Plasmodium_falciparum_Stanford	1806962	1807101	+	bait_14255
Plasmodium_falciparum_3D7|MAL12|2005-09-26|ds-DNA|Plasmodium_falciparum_Stanford	1807266	1807405	+	bait_723
Plasmodium_falciparum_3D7|MAL12|2005-09-26|ds-DNA|Plasmodium_falciparum_Stanford	1808825	1808964	+	bait_6336
Plasmodium_falciparum_3D7|MAL12|2005-09-26|ds-DNA|Plasmodium_falciparum_Stanford	1809288	1809427	+	bait_15802
Plasmodium_falciparum_3D7|MAL12|2005-09-26|ds-DNA|Plasmodium_falciparum_Stanford	1809501	1809640	+	bait_12486
Plasmodium_falciparum_3D7|MAL12|2005-09-26|ds-DNA|Plasmodium_falciparum_Stanford	1812163	1812302	+	bait_6342
Plasmodium_falciparum_3D7|MAL12|2005-09-26|ds-DNA|Plasmodium_falciparum_Stanford	1813790	1813929	+	bait_18489
Plasmodium_falciparum_3D7|MAL12|2005-09-26|ds-DNA|Plasmodium_falciparum_Stanford	1816020	1816159	+	bait_7653
Plasmodium_falciparum_3D7|MAL12|2005-09-26|ds-DNA|Plasmodium_falciparum_Stanford	1816280	1816419	+	bait_20261
Plasmodium_falciparum_3D7|MAL12|2005-09-26|ds-DNA|Plasmodium_falciparum_Stanford	1817701	1817840	+	bait_3378
Plasmodium_falciparum_3D7|MAL12|2005-09-26|ds-DNA|Plasmodium_falciparum_Stanford	1818310	1818449	+	bait_4009
Plasmodium_falciparum_3D7|MAL12|2005-09-26|ds-DNA|Plasmodium_falciparum_Stanford	1819039	1819178	+	bait_7058
Plasmodium_falciparum_3D7|MAL12|2005-09-26|ds-DNA|Plasmodium_falciparum_Stanford	1819322	1819461	+	bait_7650
Plasmodium_falciparum_3D7|MAL12|2005-09-26|ds-DNA|Plasmodium_falciparum_Stanford	1820822	1820961	+	bait_12480
Plasmodium_falciparum_3D7|MAL12|2005-09-26|ds-DNA|Plasmodium_falciparum_Stanford	1820979	1821118	+	bait_7094
Plasmodium_falciparum_3D7|MAL12|2005-09-26|ds-DNA|Plasmodium_falciparum_Stanford	1821175	1821314	+	bait_5255
Plasmodium_falciparum_3D7|MAL12|2005-09-26|ds-DNA|Plasmodium_falciparum_Stanford	1821214	1821353	+	bait_5299
Plasmodium_falciparum_3D7|MAL12|2005-09-26|ds-DNA|Plasmodium_falciparum_Stanford	1821484	1821623	+	bait_15809
Plasmodium_falciparum_3D7|MAL12|2005-09-26|ds-DNA|Plasmodium_falciparum_Stanford	1821896	1822035	+	bait_9489
Plasmodium_falciparum_3D7|MAL12|2005-09-26|ds-DNA|Plasmodium_falciparum_Stanford	1822276	1822415	+	bait_15338
Plasmodium_falciparum_3D7|MAL12|2005-09-26|ds-DNA|Plasmodium_falciparum_Stanford	1822481	1822620	+	bait_12269
Plasmodium_falciparum_3D7|MAL12|2005-09-26|ds-DNA|Plasmodium_falciparum_Stanford	1824247	1824386	+	bait_9462
Plasmodium_falciparum_3D7|MAL12|2005-09-26|ds-DNA|Plasmodium_falciparum_Stanford	1825927	1826066	+	bait_22037
Plasmodium_falciparum_3D7|MAL12|2005-09-26|ds-DNA|Plasmodium_falciparum_Stanford	1826079	1826218	+	bait_10738
Plasmodium_falciparum_3D7|MAL12|2005-09-26|ds-DNA|Plasmodium_falciparum_Stanford	1826382	1826521	+	bait_15356
Plasmodium_falciparum_3D7|MAL12|2005-09-26|ds-DNA|Plasmodium_falciparum_Stanford	1826730	1826869	+	bait_22949
Plasmodium_falciparum_3D7|MAL12|2005-09-26|ds-DNA|Plasmodium_falciparum_Stanford	1830278	1830417	+	bait_10690
Plasmodium_falciparum_3D7|MAL12|2005-09-26|ds-DNA|Plasmodium_falciparum_Stanford	1831422	1831561	+	bait_5286
Plasmodium_falciparum_3D7|MAL12|2005-09-26|ds-DNA|Plasmodium_falciparum_Stanford	1831585	1831724	+	bait_18937
Plasmodium_falciparum_3D7|MAL12|2005-09-26|ds-DNA|Plasmodium_falciparum_Stanford	1831779	1831918	+	bait_20322
Plasmodium_falciparum_3D7|MAL12|2005-09-26|ds-DNA|Plasmodium_falciparum_Stanford	1832393	1832532	+	bait_18514
Plasmodium_falciparum_3D7|MAL12|2005-09-26|ds-DNA|Plasmodium_falciparum_Stanford	1832834	1832973	+	bait_2436
Plasmodium_falciparum_3D7|MAL12|2005-09-26|ds-DNA|Plasmodium_falciparum_Stanford	1834119	1834258	+	bait_16926
Plasmodium_falciparum_3D7|MAL12|2005-09-26|ds-DNA|Plasmodium_falciparum_Stanford	1834380	1834519	+	bait_2837
Plasmodium_falciparum_3D7|MAL12|2005-09-26|ds-DNA|Plasmodium_falciparum_Stanford	1834547	1834686	+	bait_10692
Plasmodium_falciparum_3D7|MAL12|2005-09-26|ds-DNA|Plasmodium_falciparum_Stanford	1835687	1835826	+	bait_10695
Plasmodium_falciparum_3D7|MAL12|2005-09-26|ds-DNA|Plasmodium_falciparum_Stanford	1836453	1836592	+	bait_20288
Plasmodium_falciparum_3D7|MAL12|2005-09-26|ds-DNA|Plasmodium_falciparum_Stanford	1837999	1838138	+	bait_14551
Plasmodium_falciparum_3D7|MAL12|2005-09-26|ds-DNA|Plasmodium_falciparum_Stanford	1838563	1838702	+	bait_12290
Plasmodium_falciparum_3D7|MAL12|2005-09-26|ds-DNA|Plasmodium_falciparum_Stanford	1839602	1839741	+	bait_4620
Plasmodium_falciparum_3D7|MAL12|2005-09-26|ds-DNA|Plasmodium_falciparum_Stanford	1839648	1839787	+	bait_6849
Plasmodium_falciparum_3D7|MAL12|2005-09-26|ds-DNA|Plasmodium_falciparum_Stanford	1839985	1840124	+	bait_20100
Plasmodium_falciparum_3D7|MAL12|2005-09-26|ds-DNA|Plasmodium_falciparum_Stanford	1840464	1840603	+	bait_21580
Plasmodium_falciparum_3D7|MAL12|2005-09-26|ds-DNA|Plasmodium_falciparum_Stanford	1842400	1842539	+	bait_21622
Plasmodium_falciparum_3D7|MAL12|2005-09-26|ds-DNA|Plasmodium_falciparum_Stanford	1843387	1843526	+	bait_15656
Plasmodium_falciparum_3D7|MAL12|2005-09-26|ds-DNA|Plasmodium_falciparum_Stanford	1843899	1844038	+	bait_15770
Plasmodium_falciparum_3D7|MAL12|2005-09-26|ds-DNA|Plasmodium_falciparum_Stanford	1845476	1845615	+	bait_9726
Plasmodium_falciparum_3D7|MAL12|2005-09-26|ds-DNA|Plasmodium_falciparum_Stanford	1848738	1848877	+	bait_5367
Plasmodium_falciparum_3D7|MAL12|2005-09-26|ds-DNA|Plasmodium_falciparum_Stanford	1849286	1849425	+	bait_5366
Plasmodium_falciparum_3D7|MAL12|2005-09-26|ds-DNA|Plasmodium_falciparum_Stanford	1849969	1850108	+	bait_2868
Plasmodium_falciparum_3D7|MAL12|2005-09-26|ds-DNA|Plasmodium_falciparum_Stanford	1850334	1850473	+	bait_14539
Plasmodium_falciparum_3D7|MAL12|2005-09-26|ds-DNA|Plasmodium_falciparum_Stanford	1851151	1851290	+	bait_14541
Plasmodium_falciparum_3D7|MAL12|2005-09-26|ds-DNA|Plasmodium_falciparum_Stanford	1851182	1851321	+	bait_11101
Plasmodium_falciparum_3D7|MAL12|2005-09-26|ds-DNA|Plasmodium_falciparum_Stanford	1851465	1851604	+	bait_11106
Plasmodium_falciparum_3D7|MAL12|2005-09-26|ds-DNA|Plasmodium_falciparum_Stanford	1851797	1851936	+	bait_12275
Plasmodium_falciparum_3D7|MAL12|2005-09-26|ds-DNA|Plasmodium_falciparum_Stanford	1852054	1852193	+	bait_6377
Plasmodium_falciparum_3D7|MAL12|2005-09-26|ds-DNA|Plasmodium_falciparum_Stanford	1854182	1854321	+	bait_19930
Plasmodium_falciparum_3D7|MAL12|2005-09-26|ds-DNA|Plasmodium_falciparum_Stanford	1854989	1855128	+	bait_23606
Plasmodium_falciparum_3D7|MAL12|2005-09-26|ds-DNA|Plasmodium_falciparum_Stanford	1856559	1856698	+	bait_2432
Plasmodium_falciparum_3D7|MAL12|2005-09-26|ds-DNA|Plasmodium_falciparum_Stanford	1859013	1859152	+	bait_9607
Plasmodium_falciparum_3D7|MAL12|2005-09-26|ds-DNA|Plasmodium_falciparum_Stanford	1859955	1860094	+	bait_11096
Plasmodium_falciparum_3D7|MAL12|2005-09-26|ds-DNA|Plasmodium_falciparum_Stanford	1860091	1860230	+	bait_15780
Plasmodium_falciparum_3D7|MAL12|2005-09-26|ds-DNA|Plasmodium_falciparum_Stanford	1861158	1861297	+	bait_14850
Plasmodium_falciparum_3D7|MAL12|2005-09-26|ds-DNA|Plasmodium_falciparum_Stanford	1861555	1861694	+	bait_6870
Plasmodium_falciparum_3D7|MAL12|2005-09-26|ds-DNA|Plasmodium_falciparum_Stanford	1863742	1863881	+	bait_14583
Plasmodium_falciparum_3D7|MAL12|2005-09-26|ds-DNA|Plasmodium_falciparum_Stanford	1864590	1864729	+	bait_5346
Plasmodium_falciparum_3D7|MAL12|2005-09-26|ds-DNA|Plasmodium_falciparum_Stanford	1865061	1865200	+	bait_14572
Plasmodium_falciparum_3D7|MAL12|2005-09-26|ds-DNA|Plasmodium_falciparum_Stanford	1865365	1865504	+	bait_9589
Plasmodium_falciparum_3D7|MAL12|2005-09-26|ds-DNA|Plasmodium_falciparum_Stanford	1865588	1865727	+	bait_22452
Plasmodium_falciparum_3D7|MAL12|2005-09-26|ds-DNA|Plasmodium_falciparum_Stanford	1865979	1866118	+	bait_15028
[truncated: 22,247 more rows]
